# Supplementary material for: Ethyl 2-(3-acetyl-6-methyl-2-oxo-2H-pyran-4-yl­oxy)acetate
Source: Acta Crystallogr Sect E Struct Rep Online. 2010 Jan 20;66(Pt 2):o397. doi: 10.1107/S1600536810001601 (PMC2979740; doi:10.1107/S1600536810001601)
Supplement: Supplementary file 2 [file e-66-0o397-Isup2.hkl]

# 
# h,k,l, Fc-squared, Fo-squared, sigma(Fo-squared) and status flag 
# 
data_I
_shelx_title ' 4034 in P-1' 
_shelx_refln_list_code          4 
_shelx_F_calc_maximum      137.82 
_exptl_crystal_F_000       268.00 
_reflns_d_resolution_high  0.7501 
 
loop_ 
 _symmetry_equiv_pos_as_xyz 
 'x, y, z' 
 '-x, -y, -z' 
 
_cell_length_a     7.8258 
_cell_length_b     8.2722 
_cell_length_c    10.0838 
_cell_angle_alpha  77.374 
_cell_angle_beta   77.759 
_cell_angle_gamma  88.857 
 
_shelx_F_squared_multiplier     1.000 
 
loop_ 
 _refln_index_h 
 _refln_index_k 
 _refln_index_l 
 _refln_F_squared_calc 
 _refln_F_squared_meas 
 _refln_F_squared_sigma 
 _refln_observed_status 
   1   0   0       25.75       30.82      0.40 o 
   2   0   0      665.94      717.92      7.58 o 
   3   0   0      146.86      155.80      1.89 o 
   4   0   0        7.12        3.52      0.09 o 
   5   0   0       96.53      103.02      1.29 o 
   6   0   0       48.12       53.06      0.84 o 
   7   0   0        5.04        5.92      0.26 o 
   8   0   0       19.67       18.72      0.58 o 
   9   0   0        0.03       -0.12      0.21 o 
  10   0   0        3.42        5.05      0.73 o 
 -10   1   0        8.35       10.46      0.83 o 
  -9   1   0        0.44        0.81      0.27 o 
  -8   1   0        7.24        7.08      0.37 o 
  -7   1   0       69.35       65.43      1.03 o 
  -6   1   0        6.90        7.03      0.23 o 
  -5   1   0        0.03        0.09      0.06 o 
  -4   1   0        7.00        7.23      0.15 o 
  -3   1   0        0.02        0.05      0.06 o 
  -2   1   0       28.16       24.74      0.33 o 
  -1   1   0      316.35      289.04      3.52 o 
   0   1   0      576.15      606.37      9.43 o 
   1   1   0        9.56        7.49      0.13 o 
   2   1   0       32.39       29.51      0.36 o 
   3   1   0        0.49        1.31      0.06 o 
   4   1   0        0.02        0.12      0.06 o 
   5   1   0        1.97        5.04      0.18 o 
   6   1   0       10.34       14.57      0.38 o 
   7   1   0       85.40       78.36      1.48 o 
   8   1   0       13.16       12.21      0.50 o 
   9   1   0        0.70        0.78      0.27 o 
  10   1   0        3.48        5.11      0.65 o 
 -10   2   0        0.01       -0.18      0.39 o 
  -9   2   0        7.12        7.99      0.70 o 
  -8   2   0        5.27        5.45      0.23 o 
  -7   2   0      180.80      188.04      2.65 o 
  -6   2   0       68.34       66.35      1.03 o 
  -5   2   0        0.86        1.04      0.09 o 
  -4   2   0      118.73      118.88      1.39 o 
  -3   2   0       16.22       17.36      0.26 o 
  -2   2   0     1313.44     1291.84     13.24 o 
  -1   2   0     2535.46     2435.73     33.94 o 
   0   2   0        3.48       -0.06      0.06 o 
   1   2   0      615.56      613.38      6.52 o 
   2   2   0       72.03       79.28      0.93 o 
   3   2   0     1032.21     1180.30     12.12 o 
   4   2   0      214.15      234.54      2.36 o 
   5   2   0        0.06        0.72      0.09 o 
   6   2   0       12.86       16.42      0.40 o 
   7   2   0        1.05        1.07      0.18 o 
   8   2   0        6.57        4.76      0.36 o 
   9   2   0        5.91        7.29      0.51 o 
  -9   3   0        1.83        1.10      0.32 o 
  -8   3   0       13.93       13.83      0.43 o 
  -7   3   0      198.25      205.72      2.89 o 
  -6   3   0      269.55      270.01      3.68 o 
  -5   3   0        2.72        3.12      0.14 o 
  -4   3   0        1.69        0.82      0.08 o 
  -3   3   0      101.90      107.98      1.29 o 
  -2   3   0      673.13      646.36     10.68 o 
  -1   3   0      926.23      926.20     11.95 o 
   0   3   0        4.60        4.55      0.12 o 
   1   3   0        0.77        0.90      0.10 o 
   2   3   0      177.33      199.94      2.29 o 
   3   3   0      133.23      155.51      1.81 o 
   4   3   0      189.95      203.68      2.51 o 
   5   3   0        5.97        5.38      0.24 o 
   6   3   0       18.59       15.54      0.40 o 
   7   3   0       76.07       68.56      1.30 o 
   8   3   0       29.82       28.29      1.22 o 
   9   3   0        4.44        4.05      0.82 o 
  -9   4   0        0.01        0.07      0.15 o 
  -8   4   0        7.26        6.74      0.35 o 
  -7   4   0        0.00       -0.11      0.11 o 
  -6   4   0        1.08        1.10      0.15 o 
  -5   4   0        0.62        0.56      0.11 o 
  -4   4   0       64.90       66.57      0.98 o 
  -3   4   0      106.27      121.10      1.62 o 
  -2   4   0      107.19      114.70      1.61 o 
  -1   4   0        0.78        1.32      0.12 o 
   0   4   0      451.80      459.58      5.84 o 
   1   4   0      449.69      459.54      5.09 o 
   2   4   0        4.64        5.51      0.13 o 
   3   4   0       15.07       17.53      0.32 o 
   4   4   0        2.98        1.36      0.09 o 
   5   4   0        0.01        0.02      0.12 o 
   6   4   0       26.60       21.33      0.52 o 
   7   4   0        0.43        0.16      0.13 o 
   8   4   0        3.50        2.50      0.44 o 
   9   4   0       19.04       19.39      1.65 o 
  -9   5   0        8.13       10.45      0.61 o 
  -8   5   0        0.41        0.30      0.21 o 
  -7   5   0       12.55       13.63      0.59 o 
  -6   5   0        1.11        0.71      0.16 o 
  -5   5   0        3.58        2.68      0.16 o 
  -4   5   0       37.19       37.50      0.78 o 
  -3   5   0       10.50        9.51      0.30 o 
  -2   5   0       65.68       62.10      0.92 o 
  -1   5   0        7.79        5.75      0.17 o 
   0   5   0       66.19       72.80      0.95 o 
   1   5   0      124.60      118.32      1.48 o 
   2   5   0       80.12       81.31      1.20 o 
   3   5   0        8.60        9.19      0.25 o 
   4   5   0       30.43       31.79      0.58 o 
   5   5   0       27.19       23.47      0.54 o 
   6   5   0        3.58        3.25      0.25 o 
   7   5   0        0.00       -0.12      0.21 o 
   8   5   0        7.01        5.59      0.45 o 
  -8   6   0        0.27        0.24      0.33 o 
  -7   6   0        0.24        0.04      0.30 o 
  -6   6   0       13.49        8.05      0.91 o 
  -5   6   0        0.33        0.33      0.15 o 
  -4   6   0        0.12        0.15      0.13 o 
  -3   6   0        0.55        0.41      0.12 o 
  -2   6   0        5.35        4.90      0.25 o 
  -1   6   0        0.00       -0.03      0.08 o 
   0   6   0       11.25       13.08      0.29 o 
   1   6   0       23.14       26.54      0.50 o 
   2   6   0        8.19        8.81      0.26 o 
   3   6   0       10.33       10.42      0.29 o 
   4   6   0      205.13      201.85      3.10 o 
   5   6   0       56.53       57.88      1.16 o 
   6   6   0        7.80        9.03      0.42 o 
   7   6   0       17.89       17.96      0.77 o 
   8   6   0        5.77        6.19      0.65 o 
  -7   7   0        0.02       -0.06      0.46 o 
  -6   7   0        3.34        2.33      1.01 o 
  -4   7   0        0.75        0.72      0.26 o 
  -3   7   0        8.17        7.39      0.42 o 
  -2   7   0        0.98        0.74      0.18 o 
  -1   7   0        1.03        0.31      0.14 o 
   0   7   0        2.48        2.25      0.15 o 
   1   7   0        4.14        4.39      0.21 o 
   2   7   0        0.06       -0.06      0.08 o 
   3   7   0      107.24      102.13      1.56 o 
   4   7   0        0.82        0.73      0.16 o 
   5   7   0        7.24        7.33      0.49 o 
   6   7   0        0.33        0.34      0.27 o 
   7   7   0        6.52        5.77      0.48 o 
  -7   8   0        0.08        0.13      0.34 o 
  -6   8   0        1.04        0.79      0.91 o 
  -5   8   0        0.55        0.28      0.33 o 
  -4   8   0        0.00       -0.11      0.33 o 
  -3   8   0       27.25       29.12      1.20 o 
  -2   8   0       60.87       69.12      1.84 o 
  -1   8   0        1.61        1.52      0.21 o 
   0   8   0        5.16        4.84      0.24 o 
   1   8   0        1.54        2.30      0.18 o 
   2   8   0        2.00        1.78      0.17 o 
   3   8   0       16.41       15.52      0.44 o 
   4   8   0        0.02       -0.13      0.13 o 
   5   8   0        0.03        0.00      0.23 o 
   6   8   0        0.12        0.18      0.27 o 
  -5   9   0        1.12        0.59      0.37 o 
  -4   9   0        0.93        1.04      0.63 o 
  -3   9   0        0.07        0.00      0.43 o 
  -2   9   0       17.45       15.13      1.91 o 
  -1   9   0        2.41        2.71      0.40 o 
   0   9   0        3.66        3.60      0.32 o 
   1   9   0        2.81        2.79      0.31 o 
   2   9   0       14.38       14.70      0.61 o 
   3   9   0        0.41        0.49      0.20 o 
   4   9   0        0.13        0.07      0.15 o 
   5   9   0        0.80        0.85      0.34 o 
  -4  10   0        1.89        1.77      0.55 o 
  -3  10   0        1.15        0.96      0.41 o 
  -2  10   0        0.86        0.88      0.37 o 
  -1  10   0        0.53        0.25      0.40 o 
   0  10   0        0.09       -0.18      0.29 o 
   1  10   0       20.29       20.97      0.71 o 
   2  10   0        0.55        0.41      0.24 o 
   3  10   0        0.38        0.08      0.28 o 
  -2 -10   1        1.86        1.89      0.42 o 
  -1 -10   1        0.01       -0.24      0.24 o 
   0 -10   1        8.59        9.16      0.52 o 
   1 -10   1        0.44        0.25      0.34 o 
   2 -10   1        0.01       -0.41      0.41 o 
   3 -10   1        0.00       -0.09      0.39 o 
  -4  -9   1        0.77        2.10      0.41 o 
  -3  -9   1        0.01       -0.22      0.22 o 
  -2  -9   1        5.31        4.57      0.30 o 
  -1  -9   1        0.43        0.60      0.22 o 
   0  -9   1        2.34        2.20      0.40 o 
   1  -9   1        2.86        2.67      0.46 o 
   2  -9   1        3.25        2.49      0.41 o 
   3  -9   1        2.32        1.42      0.57 o 
   4  -9   1        0.36        0.37      0.39 o 
   5  -9   1        0.01       -0.39      0.39 o 
  -6  -8   1        0.74        0.46      0.39 o 
  -5  -8   1        2.04        2.66      0.38 o 
  -4  -8   1        2.07        2.81      0.49 o 
  -3  -8   1       14.48       15.17      0.60 o 
  -2  -8   1       39.96       40.73      0.85 o 
  -1  -8   1        0.00        0.09      0.12 o 
   0  -8   1        0.21       -0.12      0.12 o 
   1  -8   1        1.39        1.65      0.20 o 
   2  -8   1       16.78       17.74      1.45 o 
   3  -8   1       63.39       64.45      3.20 o 
   4  -8   1        0.00       -0.20      0.20 o 
   5  -8   1        0.08        0.26      0.24 o 
   6  -8   1        1.34        1.19      0.39 o 
  -7  -7   1       12.32       12.66      0.91 o 
  -6  -7   1        3.68        4.62      0.45 o 
  -5  -7   1        0.75        0.99      0.24 o 
  -4  -7   1        8.34        7.72      0.40 o 
  -3  -7   1        1.88        1.46      0.17 o 
  -2  -7   1        5.82        6.54      0.25 o 
  -1  -7   1       11.41       11.30      0.33 o 
   0  -7   1        9.40        9.67      0.30 o 
   1  -7   1        3.92        4.30      0.25 o 
   2  -7   1       71.58       73.61      1.63 o 
   3  -7   1        1.30        0.93      0.33 o 
   4  -7   1        0.31       -0.03      0.24 o 
   5  -7   1        8.00        6.84      1.79 o 
   6  -7   1        5.79        4.99      0.82 o 
   7  -7   1        0.39        0.91      0.55 o 
  -7  -6   1        1.57        0.56      0.28 o 
  -6  -6   1        9.71        9.81      0.56 o 
  -5  -6   1       36.85       35.87      0.83 o 
  -4  -6   1      160.12      163.26      2.66 o 
  -3  -6   1        0.04        0.05      0.10 o 
  -2  -6   1        8.08        7.38      0.23 o 
  -1  -6   1       14.29       12.49      0.32 o 
   0  -6   1        4.08        5.67      0.21 o 
   1  -6   1       19.94       24.11      0.60 o 
   2  -6   1        8.14        8.95      0.54 o 
   3  -6   1        7.11        7.90      0.42 o 
   4  -6   1        5.21        4.89      0.49 o 
   5  -6   1        2.98        2.67      0.92 o 
   6  -6   1        5.87        3.04      1.28 o 
   7  -6   1        0.19        0.26      0.30 o 
   8  -6   1        0.10        0.12      0.46 o 
  -8  -5   1        0.76        0.65      0.27 o 
  -7  -5   1        1.64        1.74      0.28 o 
  -6  -5   1        0.00       -0.03      0.13 o 
  -5  -5   1       14.16       12.05      0.39 o 
  -4  -5   1      372.84      360.64      5.48 o 
  -3  -5   1       24.91       24.99      0.44 o 
  -2  -5   1        1.18        0.53      0.11 o 
  -1  -5   1       16.24       18.09      0.39 o 
   0  -5   1        0.14       -0.05      0.06 o 
   1  -5   1      197.78      207.59      2.82 o 
   2  -5   1        1.77        1.03      0.17 o 
   3  -5   1       13.51       12.64      0.31 o 
   4  -5   1       11.65       11.38      0.39 o 
   5  -5   1        4.79        5.06      0.27 o 
   6  -5   1        8.93        8.07      0.45 o 
   7  -5   1       12.67       13.71      0.59 o 
   8  -5   1        0.13       -0.22      0.30 o 
   9  -5   1       10.89       14.19      0.83 o 
  -9  -4   1        2.19        3.48      0.91 o 
  -8  -4   1        1.06        0.70      0.30 o 
  -7  -4   1        0.73        1.34      0.22 o 
  -6  -4   1       41.84       41.88      0.82 o 
  -5  -4   1      146.85      141.88      2.16 o 
  -4  -4   1      415.83      417.18      5.41 o 
  -3  -4   1       49.11       49.69      0.80 o 
  -2  -4   1        0.43        0.28      0.06 o 
  -1  -4   1      570.44      639.76      7.48 o 
   0  -4   1      154.53      187.48      2.24 o 
   1  -4   1       20.88       22.33      0.33 o 
   2  -4   1        2.41        3.06      0.19 o 
   3  -4   1       55.93       61.08      0.83 o 
   4  -4   1       65.30       65.07      1.06 o 
   5  -4   1        6.92        6.30      0.22 o 
   6  -4   1        0.24        0.08      0.11 o 
   7  -4   1        2.17        2.52      0.24 o 
   8  -4   1        0.13        0.23      0.20 o 
   9  -4   1        5.88        6.91      0.48 o 
  -9  -3   1        0.05        0.00      0.55 o 
  -8  -3   1        2.74        2.33      0.33 o 
  -7  -3   1        7.96        9.39      0.37 o 
  -6  -3   1       38.75       32.63      0.65 o 
  -5  -3   1       30.45       28.11      0.55 o 
  -4  -3   1       31.54       32.32      0.55 o 
  -3  -3   1      167.73      174.20      2.03 o 
  -2  -3   1       58.47       78.12      0.89 o 
  -1  -3   1      172.49      204.89      2.33 o 
   0  -3   1       30.86       21.11      0.33 o 
   1  -3   1      332.59      340.43      4.24 o 
   2  -3   1       12.54       19.88      0.39 o 
   3  -3   1     1670.36     1767.64     20.11 o 
   4  -3   1        4.27        4.56      0.14 o 
   5  -3   1       16.88       15.67      0.33 o 
   6  -3   1       89.19       84.85      1.29 o 
   7  -3   1        7.57        7.25      0.28 o 
   8  -3   1        0.19        0.22      0.17 o 
   9  -3   1        2.03        2.43      0.25 o 
  -9  -2   1        2.12        2.91      0.38 o 
  -8  -2   1        3.13        4.39      0.44 o 
  -7  -2   1       64.30       54.48      1.09 o 
  -6  -2   1        2.04        2.38      0.17 o 
  -5  -2   1      177.00      200.89      2.93 o 
  -4  -2   1        3.70        5.52      0.13 o 
  -3  -2   1       68.23       74.48      0.86 o 
  -2  -2   1      121.40      114.86      1.34 o 
  -1  -2   1      231.99      225.73      2.43 o 
   0  -2   1     1070.23     1067.43     12.52 o 
   1  -2   1      177.97      195.08      2.31 o 
   2  -2   1       20.90       24.70      0.34 o 
   3  -2   1      318.29      348.32      3.50 o 
   4  -2   1       54.03       58.42      0.70 o 
   5  -2   1       80.00       81.08      1.11 o 
   6  -2   1       14.58       16.03      0.38 o 
   7  -2   1      128.63      129.47      1.89 o 
   8  -2   1        1.18        2.54      0.20 o 
   9  -2   1       10.74       11.33      0.46 o 
  10  -2   1        0.17        0.00      0.27 o 
  -9  -1   1        0.81        0.69      0.35 o 
  -8  -1   1       22.11       18.67      0.62 o 
  -7  -1   1      179.47      158.95      2.68 o 
  -6  -1   1       12.62        8.74      0.27 o 
  -5  -1   1      106.35      112.21      1.61 o 
  -4  -1   1      277.28      299.96      3.02 o 
  -3  -1   1      108.92      126.42      1.37 o 
  -2  -1   1       64.76       52.53      0.60 o 
  -1  -1   1        6.06        7.20      0.12 o 
   0  -1   1      153.62      162.14      1.89 o 
   1  -1   1      913.07      878.39     11.34 o 
   2  -1   1     1602.73     1531.58     17.60 o 
   3  -1   1        0.44        0.59      0.05 o 
   4  -1   1       39.86       35.93      0.45 o 
   5  -1   1        2.86        2.46      0.13 o 
   6  -1   1      493.52      467.32      6.21 o 
   7  -1   1      119.94      115.34      1.69 o 
   8  -1   1       14.44       14.94      0.41 o 
   9  -1   1        0.94        0.62      0.15 o 
  10  -1   1       13.99       15.37      0.74 o 
  -9   0   1        0.45        0.39      0.27 o 
  -8   0   1        0.32        0.10      0.20 o 
  -7   0   1       11.00       11.72      0.35 o 
  -6   0   1       74.64       80.72      1.28 o 
  -5   0   1       28.01       27.44      0.47 o 
  -4   0   1     1957.14     2151.20     21.90 o 
  -3   0   1      231.51      252.09      2.67 o 
  -2   0   1      144.25      158.82      1.77 o 
  -1   0   1     1714.31     1685.52     18.97 o 
   0   0   1     1326.73     1305.50     21.62 o 
   1   0   1     3956.11     3556.72     55.31 o 
   2   0   1      891.04      889.06     10.27 o 
   3   0   1      189.92      184.79      2.09 o 
   4   0   1        5.78        4.73      0.14 o 
   5   0   1       32.28       34.82      0.64 o 
   6   0   1       99.29       93.78      1.39 o 
   7   0   1        4.14        4.45      0.21 o 
   8   0   1        0.71        0.72      0.13 o 
   9   0   1       20.91       20.83      0.80 o 
  10   0   1        9.43        9.83      0.59 o 
  -9   1   1        0.62        0.50      0.27 o 
  -8   1   1        5.09        5.52      0.35 o 
  -7   1   1       20.30       16.22      0.43 o 
  -6   1   1       41.05       37.69      0.71 o 
  -5   1   1        3.77        3.08      0.18 o 
  -4   1   1        4.23        3.02      0.09 o 
  -3   1   1        4.45        4.85      0.10 o 
  -2   1   1      470.02      474.31      5.75 o 
  -1   1   1      557.03      537.84      5.60 o 
   1   1   1        0.59        0.34      0.11 o 
   2   1   1     1147.06     1135.37     13.11 o 
   3   1   1      165.12      168.73      1.99 o 
   4   1   1        9.99        9.45      0.20 o 
   5   1   1       52.14       64.86      0.96 o 
   6   1   1       14.62       11.82      0.31 o 
   7   1   1        9.47        9.32      0.35 o 
   8   1   1        9.16        9.55      0.41 o 
   9   1   1        0.05        0.23      0.23 o 
  10   1   1        1.20        0.91      0.39 o 
  -9   2   1       11.78       12.23      0.63 o 
  -8   2   1        1.10        1.24      0.24 o 
  -7   2   1        8.63        9.77      0.34 o 
  -6   2   1      152.34      155.95      2.19 o 
  -5   2   1       64.18       65.25      0.90 o 
  -4   2   1      130.42      121.65      1.34 o 
  -3   2   1       34.93       29.16      0.42 o 
  -2   2   1      454.64      468.35      5.28 o 
  -1   2   1     5308.42     5109.82     86.78 o 
   0   2   1      878.63      888.85     11.62 o 
   1   2   1     1304.48     1298.91     13.68 o 
   2   2   1       14.87       19.04      0.27 o 
   3   2   1        0.55        0.22      0.06 o 
   4   2   1     2100.07     2272.61     25.74 o 
   5   2   1       22.75       25.27      0.45 o 
   6   2   1       64.49       66.77      1.02 o 
   7   2   1       26.42       25.51      0.55 o 
   8   2   1        0.00       -0.18      0.18 o 
   9   2   1        1.69        1.90      0.44 o 
  10   2   1        0.40        0.27      0.46 o 
  -9   3   1        0.31        0.42      0.27 o 
  -8   3   1        0.32        0.63      0.27 o 
  -7   3   1       58.34       58.52      0.96 o 
  -6   3   1      241.57      241.54      3.32 o 
  -5   3   1       14.32       13.74      0.28 o 
  -4   3   1        9.73        9.26      0.21 o 
  -3   3   1       64.78       74.12      0.89 o 
  -2   3   1      118.79      115.44      1.37 o 
  -1   3   1       91.86      109.79      1.35 o 
   0   3   1       77.10       80.14      1.33 o 
   1   3   1        1.58        1.23      0.08 o 
   2   3   1       47.76       53.31      0.65 o 
   3   3   1      197.99      187.17      2.17 o 
   4   3   1        0.52        0.55      0.07 o 
   5   3   1       88.51      102.77      1.45 o 
   6   3   1        0.22        0.12      0.09 o 
   7   3   1      238.17      213.51      3.18 o 
   8   3   1       39.99       36.28      1.09 o 
   9   3   1        2.94        4.16      0.57 o 
  -9   4   1        3.04        2.90      0.38 o 
  -8   4   1        5.96        5.72      0.28 o 
  -7   4   1       36.27       34.79      0.70 o 
  -6   4   1       11.94       12.38      0.33 o 
  -5   4   1        0.13        0.08      0.09 o 
  -4   4   1        5.34        5.77      0.21 o 
  -3   4   1      418.65      417.91      6.69 o 
  -2   4   1       63.68       68.52      0.91 o 
  -1   4   1        1.57        2.00      0.18 o 
   0   4   1      426.21      412.72      5.98 o 
   1   4   1      230.47      245.32      2.65 o 
   2   4   1      302.81      293.22      3.15 o 
   3   4   1       45.25       51.82      0.73 o 
   4   4   1        8.04        5.37      0.17 o 
   5   4   1       45.53       45.35      0.75 o 
   6   4   1       10.97        7.82      0.24 o 
   7   4   1       25.27       21.02      0.60 o 
   8   4   1        0.32        0.71      0.23 o 
   9   4   1        8.68        9.88      0.78 o 
  -9   5   1        0.00       -0.23      0.23 o 
  -8   5   1        1.57        2.11      0.25 o 
  -7   5   1        0.19        0.30      0.18 o 
  -6   5   1       25.24       23.70      0.57 o 
  -5   5   1       24.34       24.82      0.52 o 
  -4   5   1       21.99       26.85      0.61 o 
  -3   5   1      286.20      282.81      4.18 o 
  -2   5   1        0.40        0.60      0.11 o 
  -1   5   1       32.74       38.38      0.63 o 
   0   5   1       29.15       31.45      0.50 o 
   1   5   1        1.00        0.75      0.08 o 
   2   5   1       77.76       72.75      1.01 o 
   3   5   1       24.74       28.07      0.60 o 
   4   5   1        0.01        0.21      0.08 o 
   5   5   1        1.51        1.64      0.13 o 
   6   5   1        2.11        1.32      0.13 o 
   7   5   1        1.71        1.81      0.26 o 
   8   5   1        0.62        0.55      0.27 o 
   9   5   1        1.73        3.84      0.91 o 
  -8   6   1        0.02       -0.30      0.30 o 
  -7   6   1        0.26        0.27      0.23 o 
  -6   6   1        2.15        2.07      0.29 o 
  -5   6   1        0.01       -0.10      0.11 o 
  -4   6   1        8.26        8.91      0.34 o 
  -3   6   1       35.18       37.55      0.81 o 
  -2   6   1        9.45       11.55      0.32 o 
  -1   6   1        3.27        2.87      0.19 o 
   0   6   1       31.74       35.39      1.20 o 
   1   6   1      176.93      182.53      2.37 o 
   2   6   1        2.86        2.40      0.15 o 
   3   6   1       24.23       21.35      0.45 o 
   4   6   1       94.26       96.18      1.60 o 
   5   6   1      180.83      170.27      2.40 o 
   6   6   1       28.99       28.38      0.62 o 
   7   6   1        0.00        0.00      0.21 o 
   8   6   1        0.00       -0.16      0.27 o 
  -7   7   1        0.45        0.61      0.37 o 
  -6   7   1        6.61        5.19      2.38 o 
  -5   7   1        1.88        1.33      0.26 o 
  -4   7   1        2.94        1.82      0.38 o 
  -3   7   1        1.40        1.87      0.22 o 
  -2   7   1        0.01       -0.10      0.10 o 
  -1   7   1       15.64       16.02      0.42 o 
   0   7   1        7.42        7.66      0.26 o 
   1   7   1       24.23       25.57      0.53 o 
   2   7   1        0.52        0.11      0.10 o 
   3   7   1       31.33       31.42      0.62 o 
   4   7   1      133.68      132.07      2.15 o 
   5   7   1        0.40        0.20      0.12 o 
   6   7   1        0.00        0.02      0.23 o 
   7   7   1        0.28        0.73      0.32 o 
  -7   8   1        0.30        0.94      0.47 o 
  -6   8   1        1.31        0.65      0.44 o 
  -5   8   1        0.84        1.81      0.38 o 
  -4   8   1        0.12       -0.07      0.26 o 
  -3   8   1        9.26       10.77      2.38 o 
  -2   8   1       15.12       17.42      0.55 o 
  -1   8   1        0.29        0.06      0.17 o 
   0   8   1        0.48        0.50      0.16 o 
   1   8   1        3.41        2.95      0.20 o 
   2   8   1        0.55        0.55      0.13 o 
   3   8   1       11.45       11.90      0.38 o 
   4   8   1       11.75       10.43      0.46 o 
   5   8   1        9.20        7.89      0.42 o 
   6   8   1        3.78        3.58      0.45 o 
  -5   9   1        1.64        1.41      0.42 o 
  -4   9   1        0.03       -0.08      0.25 o 
  -3   9   1        1.50        1.83      0.43 o 
  -2   9   1       12.03       13.16      0.59 o 
  -1   9   1        4.97        6.30      0.44 o 
   0   9   1        5.39        5.99      0.35 o 
   1   9   1        1.13        1.15      0.23 o 
   2   9   1        1.66        1.74      0.25 o 
   3   9   1        1.91        1.79      0.26 o 
   4   9   1        2.95        1.93      0.26 o 
   5   9   1        0.04        0.03      0.16 o 
  -4  10   1        0.25        0.55      0.42 o 
  -3  10   1       11.50       12.46      1.19 o 
  -2  10   1        5.54        5.08      0.55 o 
  -1  10   1        0.11       -0.37      0.65 o 
   0  10   1        0.16        0.48      0.36 o 
   1  10   1        1.40        1.12      0.48 o 
   2  10   1        4.22        3.86      0.42 o 
   3  10   1        1.94        1.73      0.31 o 
   4  10   1        0.16        0.03      0.31 o 
  -1 -10   2        0.58        0.09      0.39 o 
   0 -10   2        0.00        0.00      0.39 o 
   1 -10   2        0.06        0.00      0.55 o 
   2 -10   2        1.56        0.73      0.55 o 
  -4  -9   2        2.97        4.35      0.65 o 
  -3  -9   2        0.54        0.57      0.24 o 
  -2  -9   2        0.19        0.04      0.22 o 
  -1  -9   2        2.34        1.96      0.27 o 
   0  -9   2        1.95        1.95      0.37 o 
   1  -9   2        1.94        1.37      0.39 o 
   2  -9   2        0.00        0.73      0.55 o 
   3  -9   2        0.22       -0.18      0.55 o 
   4  -9   2        1.57        1.83      0.73 o 
   5  -9   2        0.09       -0.55      0.55 o 
  -5  -8   2       10.92       11.97      0.83 o 
  -4  -8   2        2.67        2.84      0.38 o 
  -3  -8   2        2.78        2.45      0.29 o 
  -2  -8   2        6.44        7.54      0.43 o 
  -1  -8   2       85.23       85.44      1.64 o 
   0  -8   2        0.30        0.48      0.16 o 
   1  -8   2        0.22        0.02      0.13 o 
   2  -8   2        6.31        6.50      0.58 o 
   3  -8   2        3.78        3.05      0.55 o 
   4  -8   2       11.29       13.35      1.10 o 
   5  -8   2        2.11        1.92      0.39 o 
   6  -8   2        0.08        0.27      0.39 o 
  -6  -7   2        0.16        0.37      0.27 o 
  -5  -7   2        0.85        0.71      0.27 o 
  -4  -7   2        1.24        1.59      0.27 o 
  -3  -7   2        0.71        0.74      0.17 o 
  -2  -7   2       11.04        9.88      0.36 o 
  -1  -7   2        0.67        0.82      0.15 o 
   0  -7   2       14.41       13.68      0.36 o 
   1  -7   2        9.57        9.19      0.31 o 
   2  -7   2       94.15       93.14      1.69 o 
   3  -7   2        0.05        0.15      0.23 o 
   4  -7   2        1.72        0.79      0.26 o 
   5  -7   2        4.43        3.48      0.95 o 
   6  -7   2        1.29        0.55      0.39 o 
   7  -7   2        0.01        0.00      0.37 o 
  -7  -6   2        0.68        1.10      0.44 o 
  -6  -6   2        0.01        0.00      0.23 o 
  -5  -6   2        1.64        1.58      0.28 o 
  -4  -6   2        0.81        0.94      0.20 o 
  -3  -6   2      178.71      166.57      3.52 o 
  -2  -6   2       36.11       34.50      0.69 o 
  -1  -6   2        1.73        1.84      0.15 o 
   0  -6   2       16.95       17.55      0.39 o 
   1  -6   2       23.04       21.17      0.46 o 
   2  -6   2      246.12      253.49      4.89 o 
   3  -6   2       34.77       33.92      1.19 o 
   4  -6   2        2.98        2.99      0.65 o 
   5  -6   2        1.52        0.77      0.29 o 
   7  -6   2        0.64        0.55      0.37 o 
   8  -6   2        0.81        1.10      0.55 o 
  -8  -5   2        4.00        5.49      0.91 o 
  -7  -5   2       10.80       11.09      0.72 o 
  -6  -5   2        0.33        0.65      0.19 o 
  -5  -5   2        9.90       11.06      0.40 o 
  -4  -5   2        0.00        0.17      0.14 o 
  -3  -5   2      175.74      168.41      2.42 o 
  -2  -5   2        0.05        0.42      0.09 o 
  -1  -5   2       10.70       10.78      0.35 o 
   0  -5   2        0.08        0.05      0.07 o 
   1  -5   2        0.40        0.20      0.08 o 
   2  -5   2        3.88        3.47      0.19 o 
   3  -5   2      103.36       99.11      1.99 o 
   4  -5   2        0.41        0.40      0.14 o 
   5  -5   2        6.25        5.47      0.82 o 
   6  -5   2       12.57        9.21      1.74 o 
   7  -5   2        0.01        0.41      0.28 o 
   8  -5   2        0.00        0.00      0.37 o 
   9  -5   2        5.77        7.13      0.91 o 
  -8  -4   2        5.94        6.85      0.64 o 
  -7  -4   2       14.14       13.86      0.62 o 
  -6  -4   2       30.40       30.85      0.73 o 
  -5  -4   2      252.33      252.34      3.68 o 
  -4  -4   2      181.80      181.69      2.47 o 
  -3  -4   2       41.74       38.30      0.66 o 
  -2  -4   2        1.48        2.15      0.14 o 
  -1  -4   2      107.44      128.48      1.58 o 
   0  -4   2      326.37      356.91      4.68 o 
   1  -4   2       24.16       27.87      0.41 o 
   2  -4   2       73.76       69.99      0.88 o 
   3  -4   2        3.27        4.23      0.20 o 
   4  -4   2        0.05        0.09      0.07 o 
   5  -4   2       19.70       20.93      0.48 o 
   6  -4   2       16.53       15.85      0.63 o 
   7  -4   2        2.24        2.64      0.26 o 
   8  -4   2        2.66        2.70      0.32 o 
   9  -4   2        5.88        6.95      0.73 o 
  -9  -3   2        0.84        0.18      0.55 o 
  -8  -3   2       11.70       10.11      0.61 o 
  -7  -3   2        0.05       -0.06      0.13 o 
  -6  -3   2       25.73       23.71      0.53 o 
  -5  -3   2      113.28      102.27      1.59 o 
  -4  -3   2        0.22        0.50      0.08 o 
  -3  -3   2        2.81        5.08      0.14 o 
  -2  -3   2       59.02       55.32      0.70 o 
  -1  -3   2       31.86       25.70      0.44 o 
   0  -3   2      869.09      904.35     15.80 o 
   1  -3   2      260.46      288.28      3.61 o 
   2  -3   2      242.50      274.68      3.49 o 
   3  -3   2       69.24       83.39      1.16 o 
   4  -3   2        3.07        4.24      0.16 o 
   5  -3   2       16.76       13.28      0.32 o 
   6  -3   2        0.16        0.14      0.11 o 
   7  -3   2       24.27       24.63      0.54 o 
   8  -3   2        0.43        0.34      0.18 o 
   9  -3   2       13.14       14.19      0.80 o 
  -9  -2   2       13.23       13.63      0.91 o 
  -8  -2   2        2.24        2.33      0.55 o 
  -7  -2   2        2.26        2.41      0.25 o 
  -6  -2   2       22.77       20.40      0.47 o 
  -5  -2   2        0.53        0.70      0.10 o 
  -4  -2   2        1.42        2.45      0.09 o 
  -3  -2   2        7.56       11.39      0.20 o 
  -2  -2   2       55.19       60.94      0.73 o 
  -1  -2   2      278.38      317.01      3.57 o 
   0  -2   2      726.72      737.10      8.43 o 
   1  -2   2      264.00      250.94      3.82 o 
   2  -2   2      156.74      139.05      1.65 o 
   3  -2   2      660.81      705.76      8.41 o 
   4  -2   2        9.70        6.45      0.17 o 
   5  -2   2        0.03        0.04      0.06 o 
   6  -2   2       17.21       14.13      0.34 o 
   7  -2   2        0.07       -0.11      0.11 o 
   8  -2   2       31.76       32.41      0.65 o 
   9  -2   2        0.24        0.03      0.20 o 
  10  -2   2        0.10       -0.17      0.17 o 
  -9  -1   2        0.34        0.50      0.27 o 
  -8  -1   2       28.96       30.17      1.55 o 
  -7  -1   2      205.94      192.16      3.04 o 
  -6  -1   2        0.60        1.22      0.13 o 
  -5  -1   2       19.50       14.36      0.31 o 
  -4  -1   2      127.67      119.49      1.31 o 
  -3  -1   2       84.45       94.22      1.24 o 
  -2  -1   2        2.24        1.46      0.08 o 
  -1  -1   2     1091.88     1049.49     15.84 o 
   0  -1   2      505.31      508.73      5.18 o 
   1  -1   2      700.66      729.01     10.52 o 
   2  -1   2      523.76      528.42      6.02 o 
   3  -1   2      602.30      668.38      7.40 o 
   4  -1   2       42.29       41.40      0.53 o 
   5  -1   2       26.88       27.60      0.46 o 
   6  -1   2      507.02      487.60      6.49 o 
   7  -1   2      466.70      475.83      6.71 o 
   8  -1   2       33.31       33.16      0.69 o 
   9  -1   2        0.06        0.07      0.15 o 
  10  -1   2        0.05       -0.16      0.16 o 
  -9   0   2        6.10        7.38      0.48 o 
  -8   0   2       14.85       12.30      0.59 o 
  -7   0   2        0.05        0.10      0.10 o 
  -6   0   2       10.56       11.00      0.32 o 
  -5   0   2        4.59        1.46      0.10 o 
  -4   0   2      439.28      487.33      4.86 o 
  -3   0   2      330.02      363.70      3.78 o 
  -2   0   2      334.23      335.83      4.38 o 
  -1   0   2      212.70      216.88      2.83 o 
   0   0   2     1626.07     1538.02     23.66 o 
   1   0   2      517.78      540.09      6.10 o 
   2   0   2       77.72       87.96      1.36 o 
   3   0   2      103.25      112.94      1.41 o 
   4   0   2      296.95      319.33      3.67 o 
   5   0   2        0.63        0.07      0.07 o 
   6   0   2      192.52      186.13      2.73 o 
   7   0   2       54.69       54.16      0.96 o 
   8   0   2       18.74       17.99      0.46 o 
   9   0   2       35.32       39.59      1.16 o 
  10   0   2        0.02        0.08      0.27 o 
  -9   1   2        0.09       -0.14      0.23 o 
  -8   1   2        0.42        0.32      0.27 o 
  -7   1   2       26.77       26.58      0.58 o 
  -6   1   2        0.33        1.37      0.16 o 
  -5   1   2       44.76       39.71      0.71 o 
  -4   1   2        0.30        0.26      0.06 o 
  -3   1   2       13.12       14.16      0.22 o 
  -2   1   2       20.57       23.90      0.30 o 
  -1   1   2      484.19      461.88      5.64 o 
   0   1   2     1629.46     1526.65     24.95 o 
   1   1   2      818.50      775.50     14.26 o 
   2   1   2        5.09        2.41      0.06 o 
   3   1   2      638.33      616.97      6.67 o 
   4   1   2       12.46       12.35      0.27 o 
   5   1   2       58.62       59.39      1.01 o 
   6   1   2      101.29       96.93      1.53 o 
   7   1   2      124.90      118.24      2.00 o 
   8   1   2        8.17        8.26      0.34 o 
   9   1   2        4.20        4.69      0.28 o 
  10   1   2       10.56       14.88      0.74 o 
  -9   2   2        0.32        0.60      0.27 o 
  -8   2   2       10.55       10.97      0.59 o 
  -7   2   2        0.74        1.06      0.19 o 
  -6   2   2        1.40        3.28      0.19 o 
  -5   2   2       29.18       29.05      0.52 o 
  -4   2   2        0.12       -0.04      0.06 o 
  -3   2   2       12.77       13.31      0.23 o 
  -2   2   2        0.00        0.91      0.05 o 
  -1   2   2       43.04       31.09      0.43 o 
   0   2   2    18994.53    16930.22    448.34 o 
   1   2   2      504.28      522.66      6.62 o 
   2   2   2     1112.14     1170.67     11.39 o 
   3   2   2      118.78      134.94      1.39 o 
   4   2   2       45.68       60.02      0.67 o 
   5   2   2       18.52       16.78      0.38 o 
   6   2   2       45.88       50.39      0.90 o 
   7   2   2        0.00       -0.06      0.10 o 
   8   2   2        8.09        9.25      0.35 o 
   9   2   2        2.05        2.45      0.44 o 
  10   2   2        0.74        1.16      0.32 o 
  -9   3   2        0.05        0.02      0.23 o 
  -8   3   2        1.35        0.37      0.23 o 
  -7   3   2       25.42       25.13      0.64 o 
  -6   3   2       25.90       24.71      0.55 o 
  -5   3   2        0.53        0.07      0.08 o 
  -4   3   2        0.01        0.21      0.07 o 
  -3   3   2       57.53       52.59      0.69 o 
  -2   3   2        5.06        4.09      0.16 o 
  -1   3   2        9.73        9.37      0.19 o 
   0   3   2       16.34       12.21      0.19 o 
   1   3   2       65.26       58.50      0.71 o 
   2   3   2      647.93      631.91      6.66 o 
   3   3   2       38.13       45.21      0.52 o 
   4   3   2       76.57       70.26      0.86 o 
   5   3   2       29.48       22.07      0.44 o 
   6   3   2        2.61        2.50      0.15 o 
   7   3   2       92.54       84.34      1.41 o 
   8   3   2       28.86       23.38      0.66 o 
   9   3   2        0.04        0.44      0.30 o 
  10   3   2        0.17        0.18      0.55 o 
  -9   4   2        1.11        0.71      0.44 o 
  -8   4   2        0.07       -0.02      0.23 o 
  -7   4   2      100.64      102.31      1.89 o 
  -6   4   2       19.11       20.18      0.43 o 
  -5   4   2        5.22        5.05      0.20 o 
  -4   4   2        4.32        3.11      0.15 o 
  -3   4   2       24.83       30.56      0.58 o 
  -2   4   2      540.71      580.39      6.86 o 
  -1   4   2      300.80      299.21      3.37 o 
   0   4   2       76.74       63.78      1.10 o 
   1   4   2      144.09      134.70      1.64 o 
   2   4   2        2.82        2.79      0.11 o 
   3   4   2      380.57      408.57      4.57 o 
   4   4   2       22.73       26.32      0.45 o 
   5   4   2       12.98       15.58      0.35 o 
   6   4   2       15.25       18.06      0.40 o 
   7   4   2        0.09        0.06      0.11 o 
   8   4   2        0.51        0.40      0.16 o 
   9   4   2        2.44        3.26      0.73 o 
  -8   5   2        2.37        2.02      0.38 o 
  -7   5   2       30.88       29.82      1.16 o 
  -6   5   2       65.31       65.45      1.23 o 
  -5   5   2        0.67        0.48      0.13 o 
  -4   5   2        5.39        4.88      0.24 o 
  -3   5   2       12.55        8.46      0.38 o 
  -2   5   2      121.22      141.19      2.01 o 
  -1   5   2       78.37       78.13      1.17 o 
   0   5   2        0.17        0.20      0.06 o 
   1   5   2      110.42      110.19      1.47 o 
   2   5   2       14.64       14.05      0.28 o 
   3   5   2        0.17        0.01      0.07 o 
   4   5   2       70.40       70.78      1.03 o 
   5   5   2        6.77        8.92      0.27 o 
   6   5   2       34.41       32.56      0.63 o 
   7   5   2       26.45       26.76      0.62 o 
   8   5   2        6.15        5.27      0.60 o 
   9   5   2        3.59        4.28      1.37 o 
  -8   6   2        1.00        0.91      0.24 o 
  -7   6   2        0.12        0.14      0.23 o 
  -6   6   2        0.34        0.13      0.18 o 
  -5   6   2        0.14       -0.11      0.12 o 
  -4   6   2       62.50       66.48      1.30 o 
  -3   6   2       12.74       13.57      0.42 o 
  -2   6   2       16.53       12.89      0.39 o 
  -1   6   2        0.51        0.58      0.10 o 
   0   6   2       98.32      103.69      1.36 o 
   1   6   2       97.17       99.28      1.45 o 
   2   6   2       13.31       16.21      0.39 o 
   3   6   2        1.05        1.08      0.13 o 
   4   6   2       25.13       27.62      0.59 o 
   5   6   2        0.27        0.34      0.11 o 
   6   6   2        2.05        1.17      0.18 o 
   7   6   2        0.01       -0.04      0.13 o 
   8   6   2        0.46        0.42      0.27 o 
  -7   7   2        1.26        1.12      0.33 o 
  -6   7   2        0.55        0.48      0.30 o 
  -5   7   2        0.00       -0.10      0.10 o 
  -4   7   2       11.63       13.48      0.59 o 
  -3   7   2        8.20        9.67      0.50 o 
  -2   7   2        2.42        0.75      0.18 o 
  -1   7   2        7.76        8.90      0.36 o 
   0   7   2        0.27        0.23      0.10 o 
   1   7   2       19.88       17.57      0.42 o 
   2   7   2        9.71       10.73      0.34 o 
   3   7   2       29.49       29.46      0.60 o 
   4   7   2       67.97       72.03      1.29 o 
   5   7   2        1.27        1.39      0.19 o 
   6   7   2        1.78        2.06      0.23 o 
   7   7   2        0.00        0.05      0.23 o 
   8   7   2        0.12        0.09      0.39 o 
  -6   8   2        2.91        2.70      1.28 o 
  -5   8   2        0.33        0.90      0.28 o 
  -4   8   2        0.18        0.07      0.21 o 
  -3   8   2        0.10        0.08      0.19 o 
  -2   8   2        0.02       -0.13      0.13 o 
  -1   8   2        0.13       -0.02      0.19 o 
   0   8   2        2.89        2.76      0.21 o 
   1   8   2        1.58        0.96      0.18 o 
   2   8   2        0.33        0.08      0.14 o 
   3   8   2        0.06       -0.06      0.13 o 
   4   8   2       71.49       71.41      1.44 o 
   5   8   2       11.71       12.39      0.52 o 
   6   8   2        1.99        2.18      0.34 o 
   7   8   2        5.99        5.47      0.48 o 
  -5   9   2        4.99        5.02      0.84 o 
  -4   9   2        0.71        1.46      0.37 o 
  -3   9   2        0.43        0.69      0.28 o 
  -2   9   2        2.52        3.01      0.43 o 
  -1   9   2        0.10       -0.02      0.17 o 
   0   9   2        0.28       -0.06      0.18 o 
   1   9   2        0.65        0.50      0.19 o 
   2   9   2        0.12       -0.03      0.19 o 
   3   9   2       21.00       21.89      0.75 o 
   4   9   2        1.95        1.65      0.52 o 
   5   9   2        2.13        2.23      0.30 o 
  -4  10   2        0.15        0.51      0.51 o 
  -3  10   2       10.02       10.83      0.70 o 
  -2  10   2       11.69       13.12      1.56 o 
  -1  10   2        0.15        0.00      0.56 o 
   0  10   2        0.60        0.59      0.28 o 
   1  10   2        0.78        1.23      0.38 o 
   2  10   2        0.62        0.24      0.37 o 
   3  10   2        0.26        0.04      0.28 o 
   4  10   2        0.23       -0.21      0.27 o 
   0  11   2        0.63        0.29      0.38 o 
  -3  -9   3        1.23        0.64      0.46 o 
  -2  -9   3        0.40        0.73      0.32 o 
  -1  -9   3        2.95        3.13      0.42 o 
   0  -9   3        6.82        6.50      0.53 o 
   1  -9   3        2.56        1.80      0.46 o 
   2  -9   3        0.00       -0.18      0.37 o 
   3  -9   3        1.30        2.56      0.73 o 
   4  -9   3        0.38        0.00      0.55 o 
  -5  -8   3        6.10        7.68      0.70 o 
  -4  -8   3        3.46        4.08      0.40 o 
  -3  -8   3        0.44        0.45      0.24 o 
  -2  -8   3        6.15        6.10      0.37 o 
  -1  -8   3        1.21        0.31      0.22 o 
   0  -8   3       15.32       14.14      0.57 o 
   1  -8   3        0.01        0.10      0.20 o 
   2  -8   3        0.32        0.37      0.55 o 
   3  -8   3        0.09        0.00      0.55 o 
   4  -8   3        1.10        0.18      0.55 o 
   5  -8   3        0.16       -0.18      0.55 o 
   6  -8   3        0.03       -0.18      0.55 o 
  -6  -7   3        1.43        2.01      0.52 o 
  -5  -7   3        6.88        7.87      1.08 o 
  -4  -7   3        0.27        0.71      0.23 o 
  -3  -7   3        3.50        3.91      0.30 o 
  -2  -7   3       49.37       46.61      1.01 o 
  -1  -7   3        3.87        2.88      0.20 o 
   0  -7   3        3.51        2.83      0.21 o 
   1  -7   3        7.22        6.18      0.29 o 
   2  -7   3       25.51       28.74      0.71 o 
   3  -7   3       16.88       13.99      0.88 o 
   4  -7   3        6.47        7.87      0.91 o 
   5  -7   3        0.77        0.73      0.55 o 
   6  -7   3        0.08        0.33      0.30 o 
   7  -7   3        0.02        0.55      0.55 o 
  -7  -6   3       18.03       19.70      1.65 o 
  -6  -6   3        0.01        0.00      0.17 o 
  -5  -6   3        3.27        3.20      0.34 o 
  -4  -6   3        6.79        7.31      0.50 o 
  -3  -6   3       56.02       57.61      1.06 o 
  -2  -6   3      122.51      112.75      1.83 o 
  -1  -6   3        1.35        1.97      0.16 o 
   0  -6   3        5.16        5.62      0.32 o 
   1  -6   3        0.76        1.09      0.22 o 
   2  -6   3       35.17       36.26      0.82 o 
   3  -6   3      189.83      189.02      4.91 o 
   4  -6   3        3.25        1.39      0.82 o 
   5  -6   3        0.00       -0.23      0.23 o 
   6  -6   3        2.11        2.66      0.71 o 
   7  -6   3        1.53        0.73      0.37 o 
   8  -6   3        4.23        4.57      0.73 o 
  -7  -5   3        5.79        6.04      0.65 o 
  -6  -5   3        0.84        1.10      0.27 o 
  -5  -5   3        6.70        7.66      0.32 o 
  -4  -5   3        7.25        5.92      0.27 o 
  -3  -5   3        5.30        6.04      0.23 o 
  -2  -5   3        4.24        4.82      0.23 o 
  -1  -5   3       33.53       29.33      0.59 o 
   0  -5   3        2.14        2.03      0.15 o 
   1  -5   3        1.50        2.08      0.16 o 
   2  -5   3      109.36      106.38      3.41 o 
   3  -5   3        9.06       11.71      0.53 o 
   4  -5   3        1.73        1.08      0.20 o 
   5  -5   3       24.06       23.10      1.10 o 
   7  -5   3        0.64        0.97      0.34 o 
   8  -5   3        1.61        1.46      0.55 o 
   9  -5   3        0.44        1.10      0.55 o 
  -8  -4   3        7.87        6.95      1.10 o 
  -7  -4   3        5.21        5.06      0.40 o 
  -6  -4   3       14.72       15.37      0.48 o 
  -5  -4   3       58.76       60.14      1.03 o 
  -4  -4   3      874.10      871.42     12.11 o 
  -3  -4   3       24.58       24.63      0.48 o 
  -2  -4   3        0.06        0.03      0.09 o 
  -1  -4   3        0.05        0.10      0.08 o 
   0  -4   3       60.52       58.29      1.07 o 
   1  -4   3      165.98      172.58      2.64 o 
   2  -4   3       12.36       11.61      0.28 o 
   3  -4   3        0.12        0.18      0.10 o 
   4  -4   3       32.48       38.00      0.87 o 
   5  -4   3        1.99        3.48      0.39 o 
   7  -4   3        0.00        0.11      0.30 o 
   8  -4   3        0.02        0.37      0.37 o 
   9  -4   3        9.51        9.51      0.91 o 
  -8  -3   3        1.40        1.46      0.33 o 
  -7  -3   3        0.04       -0.05      0.17 o 
  -6  -3   3        0.52        0.61      0.11 o 
  -5  -3   3       40.22       41.76      0.76 o 
  -4  -3   3      377.79      355.32      4.63 o 
  -3  -3   3        0.70        1.00      0.10 o 
  -2  -3   3        0.44        1.92      0.08 o 
  -1  -3   3       57.61       49.20      0.66 o 
   0  -3   3      139.43      149.38      1.66 o 
   1  -3   3      225.26      236.63      2.94 o 
   2  -3   3        0.08        0.08      0.05 o 
   3  -3   3       22.24       26.19      0.45 o 
   4  -3   3        0.37        0.23      0.06 o 
   5  -3   3        5.28        5.79      0.21 o 
   6  -3   3        1.48        1.57      0.20 o 
   7  -3   3       44.73       39.03      1.49 o 
   8  -3   3        0.01        0.00      0.33 o 
   9  -3   3       32.22       40.42      2.01 o 
  -9  -2   3        2.73        3.12      0.52 o 
  -8  -2   3        0.40        0.44      0.28 o 
  -7  -2   3        0.02        0.13      0.15 o 
  -6  -2   3        1.74        1.93      0.13 o 
  -5  -2   3        0.19        0.11      0.10 o 
  -4  -2   3      363.73      360.08      4.20 o 
  -3  -2   3        2.92        1.64      0.09 o 
  -2  -2   3       15.86       13.69      0.30 o 
  -1  -2   3     1706.27     1926.39     22.72 o 
   0  -2   3      244.50      263.11      2.79 o 
   1  -2   3       15.96       12.47      0.30 o 
   2  -2   3       45.03       52.22      0.68 o 
   3  -2   3       29.89       30.39      0.46 o 
   4  -2   3      115.62      119.86      1.53 o 
   5  -2   3       15.02       14.93      0.34 o 
   6  -2   3       20.98       17.26      0.44 o 
   7  -2   3        0.17        0.02      0.10 o 
   8  -2   3        0.30        0.43      0.17 o 
   9  -2   3       22.32       27.62      1.46 o 
  10  -2   3        2.85        3.66      0.55 o 
  -9  -1   3        1.28        0.82      0.46 o 
  -8  -1   3        6.82        6.84      0.48 o 
  -7  -1   3        1.99        1.73      0.19 o 
  -6  -1   3       80.58       81.19      1.27 o 
  -5  -1   3       95.65       90.95      1.25 o 
  -4  -1   3       57.39       63.34      0.89 o 
  -3  -1   3       30.59       37.55      0.60 o 
  -2  -1   3      179.93      168.67      2.42 o 
  -1  -1   3      971.01     1052.32     17.53 o 
   0  -1   3       15.11        9.63      0.18 o 
   1  -1   3      420.53      415.43      9.32 o 
   2  -1   3      228.34      292.73      3.58 o 
   3  -1   3     1795.49     1814.43     46.59 o 
   4  -1   3       20.13       25.16      0.42 o 
   5  -1   3        4.77        2.56      0.14 o 
   6  -1   3      164.62      162.82      2.41 o 
   7  -1   3       50.15       47.53      0.86 o 
   8  -1   3        2.71        3.10      0.22 o 
   9  -1   3        6.29        6.45      0.44 o 
  10  -1   3        1.31        0.73      0.37 o 
  -9   0   3        0.32        0.09      0.39 o 
  -8   0   3        0.27        0.21      0.23 o 
  -7   0   3       44.09       39.62      0.89 o 
  -6   0   3       39.24       35.67      0.66 o 
  -5   0   3       36.02       40.10      0.70 o 
  -4   0   3      129.18      123.79      1.30 o 
  -3   0   3       12.46       12.25      0.22 o 
  -2   0   3       14.62       16.56      0.30 o 
  -1   0   3       40.73       32.24      0.51 o 
   0   0   3      810.41      793.81      9.90 o 
   1   0   3      143.23      169.84      2.44 o 
   2   0   3      916.05      952.52     10.89 o 
   3   0   3        9.37        7.14      0.18 o 
   4   0   3       61.76       74.79      1.01 o 
   5   0   3      350.42      307.63      4.35 o 
   6   0   3        9.47        9.10      0.29 o 
   7   0   3      251.68      249.17      3.63 o 
   8   0   3       27.08       30.08      0.63 o 
   9   0   3       17.31       19.01      0.63 o 
  10   0   3        0.19       -0.15      0.15 o 
  -9   1   3        0.03        0.37      0.39 o 
  -8   1   3       19.45       17.33      0.70 o 
  -7   1   3       49.50       44.95      0.98 o 
  -6   1   3       17.29       15.89      0.41 o 
  -5   1   3       14.11       11.87      0.31 o 
  -4   1   3      109.06      110.46      1.35 o 
  -3   1   3       58.69       59.72      0.65 o 
  -2   1   3      436.80      446.23      5.36 o 
  -1   1   3       53.26       42.93      0.51 o 
   0   1   3      101.59       96.09      1.03 o 
   1   1   3      226.62      222.03      2.74 o 
   2   1   3      314.77      315.84      3.12 o 
   3   1   3        2.63        2.47      0.10 o 
   4   1   3       66.34       69.07      0.83 o 
   5   1   3       15.39       12.52      0.29 o 
   6   1   3      468.44      437.02      6.69 o 
   7   1   3       86.35       88.56      1.56 o 
   8   1   3       47.67       46.00      0.96 o 
   9   1   3        5.44        4.94      0.40 o 
  10   1   3        8.09        9.89      0.50 o 
  -9   2   3        0.82        1.01      0.46 o 
  -8   2   3        0.38        0.06      0.29 o 
  -7   2   3        2.25        3.37      0.27 o 
  -6   2   3       13.31       13.35      0.35 o 
  -5   2   3        1.67        1.57      0.12 o 
  -4   2   3      247.48      273.43      3.62 o 
  -3   2   3      205.97      220.87      2.57 o 
  -2   2   3      284.03      290.85      3.38 o 
  -1   2   3      536.34      570.43      6.13 o 
   0   2   3     2674.06     2726.36     44.36 o 
   1   2   3      359.36      361.94      4.03 o 
   2   2   3      257.67      245.27      2.67 o 
   3   2   3      190.37      194.14      2.26 o 
   4   2   3       88.39       90.16      1.03 o 
   5   2   3       77.07       72.87      1.11 o 
   6   2   3        0.00       -0.07      0.09 o 
   7   2   3        0.12       -0.02      0.12 o 
   8   2   3        2.13        2.72      0.23 o 
   9   2   3       22.43       21.76      0.75 o 
  10   2   3        4.84        6.43      0.56 o 
  -9   3   3        0.16        0.18      0.39 o 
  -8   3   3        0.74        0.43      0.23 o 
  -7   3   3       20.39       19.29      0.64 o 
  -6   3   3        6.79        5.87      0.26 o 
  -5   3   3        0.11       -0.02      0.08 o 
  -4   3   3       20.08       21.60      0.43 o 
  -3   3   3        0.57        0.48      0.06 o 
  -2   3   3        0.08        0.05      0.06 o 
  -1   3   3      626.09      664.77      8.87 o 
   0   3   3        0.22       -0.02      0.06 o 
   1   3   3       12.54       13.02      0.25 o 
   2   3   3       42.86       46.05      0.60 o 
   3   3   3      125.00      144.57      1.70 o 
   4   3   3        3.17        5.38      0.16 o 
   5   3   3      181.27      187.28      2.79 o 
   6   3   3        8.26        7.98      0.27 o 
   7   3   3       72.01       69.92      1.22 o 
   8   3   3        1.75        2.36      0.24 o 
   9   3   3       10.11       11.16      0.52 o 
  10   3   3        4.10        4.07      0.57 o 
  -8   4   3        0.03       -0.02      0.23 o 
  -7   4   3       16.68       14.35      0.57 o 
  -6   4   3       50.54       52.87      0.98 o 
  -5   4   3        4.49        3.39      0.16 o 
  -4   4   3       50.96       50.87      0.79 o 
  -3   4   3        2.59        2.39      0.14 o 
  -2   4   3       30.50       26.20      0.48 o 
  -1   4   3      552.59      573.42      6.77 o 
   0   4   3      177.39      191.71      2.33 o 
   1   4   3       73.23       91.90      1.15 o 
   2   4   3        8.23       10.51      0.23 o 
   3   4   3        2.52        1.46      0.11 o 
   4   4   3      327.65      341.73      4.13 o 
   5   4   3        5.68        5.88      0.22 o 
   6   4   3        0.48        1.40      0.15 o 
   7   4   3        7.05        6.34      0.29 o 
   8   4   3        0.54        0.69      0.20 o 
   9   4   3        5.91        5.51      0.31 o 
  -8   5   3        1.61        1.70      0.34 o 
  -7   5   3       14.65       13.85      0.59 o 
  -6   5   3       80.64       86.95      1.91 o 
  -5   5   3        1.30        1.43      0.15 o 
  -4   5   3        5.36        5.99      0.34 o 
  -3   5   3       19.35       24.28      0.57 o 
  -2   5   3       12.62       13.89      0.37 o 
  -1   5   3        3.10        1.99      0.18 o 
   0   5   3        3.67        3.09      0.13 o 
   1   5   3       15.51       13.66      0.27 o 
   2   5   3        0.06        0.05      0.06 o 
   3   5   3       12.09       11.49      0.26 o 
   4   5   3       77.12       80.20      1.22 o 
   5   5   3        5.70        5.77      0.24 o 
   6   5   3        0.71        0.53      0.13 o 
   7   5   3       90.09       84.16      1.68 o 
   8   5   3       45.99       44.50      1.24 o 
   9   5   3        4.98        5.35      0.57 o 
  -8   6   3        3.47        4.02      0.91 o 
  -7   6   3        9.63        9.07      0.70 o 
  -6   6   3        2.13        1.68      0.22 o 
  -5   6   3        1.06        1.21      0.23 o 
  -4   6   3        1.93        1.39      0.22 o 
  -3   6   3      126.98      125.31      2.21 o 
  -2   6   3       15.02       16.49      0.44 o 
  -1   6   3        1.67        1.41      0.18 o 
   0   6   3       39.48       41.56      0.62 o 
   1   6   3       97.96      103.27      1.41 o 
   2   6   3       90.85       90.71      1.36 o 
   3   6   3        6.05        5.42      0.21 o 
   4   6   3        0.59        0.55      0.13 o 
   5   6   3        0.04        0.16      0.11 o 
   6   6   3        3.18        2.43      0.18 o 
   7   6   3        1.94        1.85      0.25 o 
   8   6   3        1.85        1.25      0.28 o 
  -7   7   3        0.00        0.14      0.23 o 
  -6   7   3        4.52        3.21      0.55 o 
  -5   7   3        6.40        8.18      0.42 o 
  -4   7   3        5.86        6.38      0.48 o 
  -3   7   3       12.21        8.91      0.40 o 
  -2   7   3        0.05        0.18      0.13 o 
  -1   7   3        0.78        0.42      0.15 o 
   0   7   3       31.47       35.80      0.74 o 
   1   7   3        1.52        1.09      0.16 o 
   2   7   3        1.69        0.89      0.18 o 
   3   7   3        1.40        1.87      0.19 o 
   4   7   3        8.28        8.79      0.33 o 
   5   7   3        3.15        3.34      0.22 o 
   6   7   3        0.14        0.24      0.17 o 
   7   7   3        0.15       -0.15      0.15 o 
   8   7   3        2.21        2.20      0.52 o 
  -6   8   3        1.75        1.93      0.44 o 
  -5   8   3        0.28        0.16      0.27 o 
  -4   8   3        0.35        0.35      0.24 o 
  -3   8   3        7.15        7.44      0.48 o 
  -2   8   3        3.27        2.41      0.55 o 
  -1   8   3        0.25        0.10      0.17 o 
   0   8   3        2.12        2.01      0.21 o 
   1   8   3       42.29       41.87      1.03 o 
   2   8   3        0.00        0.02      0.16 o 
   3   8   3        2.18        1.54      0.20 o 
   4   8   3       13.23       12.26      0.47 o 
   5   8   3       43.68       42.95      1.13 o 
   6   8   3        4.20        3.72      0.42 o 
   7   8   3        1.57        1.48      0.51 o 
  -5   9   3        0.05        0.09      0.29 o 
  -4   9   3        0.07        0.32      0.29 o 
  -3   9   3        0.11       -0.04      0.27 o 
  -2   9   3        0.02       -0.19      0.21 o 
  -1   9   3        0.01        0.02      0.18 o 
   0   9   3        2.03        2.15      0.23 o 
   1   9   3        5.50        5.52      0.34 o 
   2   9   3        0.46        0.34      0.22 o 
   3   9   3       18.37       18.91      0.59 o 
   4   9   3       28.23       28.88      1.02 o 
   5   9   3        0.23        0.10      0.27 o 
   6   9   3        0.36        0.10      0.27 o 
  -4  10   3        0.00       -0.27      0.37 o 
  -3  10   3        4.24        3.41      0.88 o 
  -2  10   3        5.17        6.34      1.32 o 
  -1  10   3        0.03        0.34      0.29 o 
   0  10   3        0.27       -0.15      0.28 o 
   1  10   3        0.02        0.16      0.26 o 
   2  10   3        0.00       -0.06      0.24 o 
   3  10   3        3.93        4.08      0.40 o 
   4  10   3        1.55        1.58      0.40 o 
   0  11   3        1.53        1.31      0.40 o 
  -2  -9   4        1.12        1.59      0.91 o 
  -1  -9   4        0.01       -0.10      0.27 o 
   0  -9   4        1.62        1.62      0.51 o 
   1  -9   4        0.03        0.00      0.39 o 
   2  -9   4        1.06        1.28      0.55 o 
   3  -9   4        0.40        0.18      0.55 o 
   4  -9   4        0.06        0.37      0.55 o 
  -4  -8   4        4.55        5.30      0.91 o 
  -3  -8   4        0.08        0.37      0.27 o 
  -2  -8   4        0.92        0.31      0.27 o 
  -1  -8   4        1.80        1.79      0.32 o 
   0  -8   4        2.42        2.67      0.37 o 
   1  -8   4        0.11        0.31      0.27 o 
   2  -8   4        0.90        1.85      1.19 o 
   3  -8   4        0.37        0.55      0.55 o 
   4  -8   4        1.01        0.73      0.55 o 
   5  -8   4        0.47        0.55      0.55 o 
   6  -8   4        1.20        2.38      0.73 o 
  -5  -7   4        4.39        5.69      0.65 o 
  -4  -7   4        0.02        0.09      0.24 o 
  -3  -7   4        0.04        0.14      0.18 o 
  -2  -7   4        0.37        0.32      0.18 o 
  -1  -7   4       23.39       19.43      0.66 o 
   0  -7   4        5.69        4.48      0.33 o 
   1  -7   4        9.65        9.95      0.59 o 
   2  -7   4        0.00       -0.04      0.16 o 
   3  -7   4        1.01        0.81      0.28 o 
   4  -7   4        6.48        5.52      0.64 o 
   5  -7   4        3.01        3.48      0.73 o 
   6  -7   4        0.98        1.10      0.55 o 
   7  -7   4        1.86        2.19      0.73 o 
  -6  -6   4        0.02       -0.18      0.30 o 
  -5  -6   4       14.38       15.97      0.70 o 
  -4  -6   4        7.77        8.21      0.48 o 
  -3  -6   4        2.00        1.34      0.20 o 
  -2  -6   4        7.69        8.14      0.35 o 
  -1  -6   4      106.21       88.82      1.48 o 
   0  -6   4        0.62        0.89      0.17 o 
   1  -6   4        5.48        6.33      0.31 o 
   2  -6   4       31.37       32.15      0.76 o 
   3  -6   4       22.06       21.06      0.64 o 
   4  -6   4       11.68       12.44      0.91 o 
   5  -6   4        3.18        2.71      1.46 o 
   6  -6   4        1.89        1.77      0.39 o 
   7  -6   4        0.54        0.91      0.55 o 
   8  -6   4        2.60        3.29      0.73 o 
  -7  -5   4        5.47        5.21      0.65 o 
  -6  -5   4        0.85        1.46      0.27 o 
  -5  -5   4        1.84        2.13      0.27 o 
  -4  -5   4        3.30        2.85      0.24 o 
  -3  -5   4        0.30        0.39      0.11 o 
  -2  -5   4        4.80        5.78      0.26 o 
  -1  -5   4       12.10       12.37      0.53 o 
   0  -5   4       39.86       41.95      0.86 o 
   1  -5   4       20.33       22.06      0.56 o 
   2  -5   4      354.77      341.97      6.37 o 
   3  -5   4        0.41        0.43      0.20 o 
   4  -5   4        1.06        2.23      0.74 o 
   5  -5   4        6.50        3.99      0.87 o 
   6  -5   4        8.19        6.95      0.73 o 
   7  -5   4        0.65        0.91      0.55 o 
   8  -5   4        5.05        5.85      0.91 o 
  -7  -4   4        0.04        0.09      0.18 o 
  -6  -4   4        0.88        0.39      0.15 o 
  -5  -4   4       16.01       16.15      0.41 o 
  -4  -4   4        2.59        3.84      0.19 o 
  -3  -4   4      333.60      324.31      4.48 o 
  -2  -4   4       52.07       52.28      0.86 o 
  -1  -4   4       40.12       37.84      0.97 o 
   0  -4   4        8.69        8.28      0.20 o 
   1  -4   4      102.12       82.70      1.33 o 
   2  -4   4      425.07      400.49     15.29 o 
   3  -4   4       42.21       43.90      1.90 o 
   4  -4   4       12.39       12.39      0.53 o 
   5  -4   4        4.12        3.30      0.39 o 
   7  -4   4        2.04        0.73      0.73 o 
   8  -4   4        0.54        1.28      0.55 o 
   9  -4   4        9.48        9.15      0.91 o 
  -8  -3   4        0.18        0.37      0.39 o 
  -7  -3   4        2.80        3.48      0.33 o 
  -6  -3   4        3.10        4.01      0.24 o 
  -5  -3   4        3.74        4.81      0.23 o 
  -4  -3   4        5.35        7.48      0.26 o 
  -3  -3   4       46.44       45.67      0.71 o 
  -2  -3   4       11.79       14.07      0.27 o 
  -1  -3   4       40.50       47.76      0.65 o 
   0  -3   4       15.95       14.34      0.24 o 
   1  -3   4       50.28       56.74      1.02 o 
   2  -3   4        3.14        3.11      0.15 o 
   3  -3   4      122.75      106.99      2.05 o 
   4  -3   4       13.93       15.56      0.53 o 
   5  -3   4        0.87        1.39      0.28 o 
   6  -3   4        6.26        2.20      1.01 o 
   7  -3   4        6.79        3.66      0.91 o 
   8  -3   4        3.18        3.87      0.61 o 
   9  -3   4       10.08       14.45      1.10 o 
  -8  -2   4        0.00       -0.11      0.23 o 
  -7  -2   4        3.35        3.67      0.47 o 
  -6  -2   4       49.07       48.82      1.11 o 
  -5  -2   4      482.84      491.38      7.06 o 
  -4  -2   4      153.08      145.60      2.02 o 
  -3  -2   4       25.89       23.78      0.61 o 
  -2  -2   4        6.33        4.99      0.13 o 
  -1  -2   4       91.04       99.50      1.43 o 
   0  -2   4     1392.51     1434.54     16.34 o 
   1  -2   4      131.38      144.83      2.01 o 
   2  -2   4      228.42      212.62      3.11 o 
   3  -2   4       84.10       94.31      1.22 o 
   4  -2   4        1.07        2.69      0.12 o 
   5  -2   4       34.11       41.81      0.78 o 
   6  -2   4        0.01        0.18      0.17 o 
   7  -2   4        1.19        1.22      0.33 o 
   8  -2   4        5.27        6.38      0.61 o 
   9  -2   4        8.56        7.50      0.73 o 
  10  -2   4        2.21        2.19      0.55 o 
  -8  -1   4        2.34        2.24      0.33 o 
  -7  -1   4        1.46        0.86      0.22 o 
  -6  -1   4       28.53       29.16      0.65 o 
  -5  -1   4       62.19       57.81      0.93 o 
  -4  -1   4        2.28        4.59      0.21 o 
  -3  -1   4        0.00        0.00      0.06 o 
  -2  -1   4       13.95       21.00      0.47 o 
  -1  -1   4      131.34      136.98      2.37 o 
   0  -1   4      525.68      519.14      8.32 o 
   1  -1   4      660.34      654.25      8.69 o 
   2  -1   4       84.78       99.17      1.45 o 
   3  -1   4      766.02      807.44     10.12 o 
   4  -1   4        8.98        9.65      0.23 o 
   5  -1   4        0.09        0.09      0.06 o 
   6  -1   4        3.33        3.53      0.26 o 
   7  -1   4        0.08        0.30      0.21 o 
   8  -1   4        0.81        0.94      0.27 o 
   9  -1   4       11.64       13.17      0.91 o 
  10  -1   4        6.00        8.60      0.73 o 
  -9   0   4        0.85        0.55      0.39 o 
  -8   0   4        0.55        0.63      0.27 o 
  -7   0   4       17.82       17.39      0.59 o 
  -6   0   4        0.25        0.22      0.10 o 
  -5   0   4        5.94        4.64      0.20 o 
  -4   0   4       12.13        9.92      0.26 o 
  -3   0   4        0.01        0.00      0.06 o 
  -2   0   4        0.12        0.25      0.06 o 
  -1   0   4        0.20        0.33      0.08 o 
   0   0   4      416.63      473.60      5.63 o 
   1   0   4      572.37      578.58     11.98 o 
   2   0   4       20.57       25.03      0.42 o 
   3   0   4      490.46      522.40      6.28 o 
   4   0   4       39.13       37.19      0.58 o 
   5   0   4       34.98       37.22      0.72 o 
   6   0   4        3.88        6.02      0.29 o 
   7   0   4        1.49        1.00      0.14 o 
   8   0   4       46.88       47.79      0.91 o 
   9   0   4        1.22        0.85      0.33 o 
  10   0   4        2.13        1.65      0.37 o 
  -9   1   4        0.60        0.37      0.39 o 
  -8   1   4        2.88        2.33      0.30 o 
  -7   1   4      148.90      150.25      3.06 o 
  -6   1   4        5.31        6.02      0.23 o 
  -5   1   4       20.57       16.46      0.37 o 
  -4   1   4        4.96        3.15      0.09 o 
  -3   1   4       23.35       23.86      0.40 o 
  -2   1   4      151.95      165.24      2.31 o 
  -1   1   4      406.53      408.49      4.44 o 
   0   1   4      129.21      118.79      1.41 o 
   1   1   4        0.54        0.51      0.10 o 
   2   1   4       12.17       20.31      0.27 o 
   3   1   4      277.40      305.45      3.60 o 
   4   1   4       95.67       90.66      1.11 o 
   5   1   4        1.04        0.57      0.12 o 
   6   1   4      309.00      318.08      4.93 o 
   7   1   4      370.66      378.16      5.86 o 
   8   1   4       27.45       29.00      0.69 o 
   9   1   4        2.94        3.23      0.33 o 
  10   1   4        0.43        0.00      0.37 o 
  -9   2   4        1.28        1.85      0.55 o 
  -8   2   4       11.94       11.53      0.59 o 
  -7   2   4        5.75        4.83      0.35 o 
  -6   2   4       14.96       15.71      0.42 o 
  -5   2   4        7.30        5.13      0.18 o 
  -4   2   4      199.28      220.85      2.97 o 
  -3   2   4      133.75      132.80      1.67 o 
  -2   2   4       68.55       58.33      0.69 o 
  -1   2   4        0.03        0.55      0.06 o 
   0   2   4     1385.53     1281.27     14.46 o 
   1   2   4      396.89      391.23      4.65 o 
   2   2   4       89.38       81.45      0.86 o 
   3   2   4      104.93      113.92      1.35 o 
   4   2   4       95.23      101.63      1.32 o 
   5   2   4       30.75       29.55      0.54 o 
   6   2   4      149.67      164.62      2.49 o 
   7   2   4        0.24        0.34      0.16 o 
   8   2   4       16.92       18.15      0.53 o 
   9   2   4       44.74       47.25      1.18 o 
  10   2   4        0.05        0.37      0.27 o 
  -8   3   4        1.61        1.94      0.41 o 
  -7   3   4        2.89        2.53      0.26 o 
  -6   3   4        4.15        4.40      0.28 o 
  -5   3   4       13.35       10.92      0.31 o 
  -4   3   4       13.78       13.30      0.32 o 
  -3   3   4       39.75       45.49      0.75 o 
  -2   3   4        5.30        3.34      0.13 o 
  -1   3   4      134.78      142.14      1.82 o 
   0   3   4      425.51      394.14      5.32 o 
   1   3   4      114.21      123.39      1.52 o 
   2   3   4       28.81       25.72      0.40 o 
   3   3   4      219.25      196.94      2.30 o 
   4   3   4        9.19       10.77      0.29 o 
   5   3   4      114.06      103.80      1.51 o 
   6   3   4       63.40       58.62      1.04 o 
   7   3   4       76.98       77.43      1.34 o 
   8   3   4        3.91        4.18      0.30 o 
   9   3   4        2.08        1.74      0.28 o 
  10   3   4        4.78        6.59      0.47 o 
  -8   4   4        0.96        1.23      0.28 o 
  -7   4   4        1.33        1.18      0.27 o 
  -6   4   4        5.44        6.74      0.32 o 
  -5   4   4        0.78        0.68      0.10 o 
  -4   4   4        0.10        0.29      0.10 o 
  -3   4   4        1.03        0.52      0.11 o 
  -2   4   4       11.75        9.21      0.29 o 
  -1   4   4       10.61       14.56      0.30 o 
   0   4   4     1231.98     1217.91     25.58 o 
   1   4   4      244.52      255.19      3.08 o 
   2   4   4      257.18      272.88      3.77 o 
   3   4   4       20.62       19.29      0.35 o 
   4   4   4      196.46      204.92      3.07 o 
   5   4   4        0.23        0.33      0.13 o 
   6   4   4       11.31       11.06      0.35 o 
   7   4   4        1.14        0.93      0.17 o 
   8   4   4        2.60        2.89      0.30 o 
   9   4   4        4.73        6.69      0.46 o 
  -8   5   4        0.00        0.03      0.44 o 
  -7   5   4        5.39        5.77      0.41 o 
  -6   5   4       20.59       24.18      0.87 o 
  -5   5   4        0.63        0.45      0.12 o 
  -4   5   4        2.91        2.87      0.17 o 
  -3   5   4       16.79       14.72      0.38 o 
  -2   5   4        5.60        5.19      0.22 o 
  -1   5   4        0.00       -0.07      0.08 o 
   0   5   4       45.02       53.56      0.86 o 
   1   5   4        0.48        0.22      0.10 o 
   2   5   4       96.54       97.05      1.26 o 
   3   5   4      155.69      167.12      2.38 o 
   4   5   4       70.77       62.85      1.02 o 
   5   5   4       32.20       28.77      0.66 o 
   6   5   4       17.20       17.48      0.49 o 
   7   5   4       65.43       63.46      1.23 o 
   8   5   4        6.63        4.69      0.36 o 
   9   5   4        0.32        0.29      0.30 o 
  -7   6   4       26.55       22.74      1.01 o 
  -6   6   4        7.48        7.22      1.19 o 
  -5   6   4        1.06        0.71      0.18 o 
  -4   6   4        2.52        3.72      0.23 o 
  -3   6   4        0.13        0.27      0.12 o 
  -2   6   4       57.23       57.40      1.14 o 
  -1   6   4       10.61        7.01      0.27 o 
   0   6   4       19.71       17.81      0.44 o 
   1   6   4        9.16        6.55      0.38 o 
   2   6   4        0.04        0.30      0.12 o 
   3   6   4       34.00       33.87      0.63 o 
   4   6   4        1.42        1.90      0.22 o 
   5   6   4       13.60       11.44      0.39 o 
   6   6   4        1.43        1.20      0.18 o 
   7   6   4        0.00        0.20      0.22 o 
   8   6   4        0.04        0.22      0.30 o 
  -7   7   4        3.39        2.00      0.55 o 
  -6   7   4       10.54       11.80      0.57 o 
  -5   7   4        1.93        2.03      0.33 o 
  -4   7   4        4.43        3.69      0.27 o 
  -3   7   4        1.56        1.27      0.19 o 
  -2   7   4        8.32        9.66      0.35 o 
  -1   7   4        0.84        0.46      0.14 o 
   0   7   4        3.51        2.99      0.20 o 
   1   7   4       11.10       11.35      0.37 o 
   2   7   4        2.57        3.33      0.23 o 
   3   7   4        6.83        8.25      0.35 o 
   4   7   4        3.84        3.63      0.26 o 
   5   7   4        1.32        1.55      0.19 o 
   6   7   4        6.18        7.50      0.48 o 
   7   7   4       15.84       16.92      0.88 o 
   8   7   4        0.09       -0.26      0.30 o 
  -6   8   4        0.28        0.18      0.33 o 
  -5   8   4        0.30        0.03      0.27 o 
  -4   8   4       14.15       14.82      1.28 o 
  -3   8   4        2.97        2.42      0.40 o 
  -2   8   4        3.37        1.76      0.39 o 
  -1   8   4        0.04       -0.14      0.14 o 
   0   8   4       20.55       17.42      0.55 o 
   1   8   4        6.96        7.83      0.33 o 
   2   8   4        7.50        7.82      0.57 o 
   3   8   4       10.51       10.84      0.43 o 
   4   8   4       11.04       13.22      0.52 o 
   5   8   4        5.31        5.51      0.45 o 
   6   8   4        0.55        0.77      0.30 o 
   7   8   4        0.56        0.85      0.33 o 
  -5   9   4        0.05        0.32      0.40 o 
  -4   9   4        1.32        0.93      0.44 o 
  -3   9   4        0.90        1.43      0.40 o 
  -2   9   4        0.05       -0.25      0.25 o 
  -1   9   4        2.64        3.74      0.61 o 
   0   9   4        0.12        0.17      0.21 o 
   1   9   4        0.35        0.16      0.18 o 
   2   9   4        0.33        0.06      0.20 o 
   3   9   4       16.60       17.13      0.61 o 
   4   9   4       31.60       34.67      1.12 o 
   5   9   4        0.36        0.42      0.28 o 
   6   9   4        1.10        1.04      0.33 o 
  -3  10   4        0.23        0.11      0.37 o 
  -2  10   4        0.63        0.58      0.37 o 
  -1  10   4        0.13       -0.18      0.60 o 
   0  10   4        1.92        1.68      0.33 o 
   1  10   4        0.07       -0.24      0.25 o 
   2  10   4        0.03        0.20      0.26 o 
   3  10   4        0.00       -0.20      0.24 o 
   4  10   4        8.21        6.68      0.56 o 
   0  -9   5        0.31       -0.37      0.39 o 
   1  -9   5        3.48        4.64      0.53 o 
   2  -9   5        0.09       -0.37      0.55 o 
  -3  -8   5        0.25        0.55      0.55 o 
  -2  -8   5        0.03        0.02      0.23 o 
  -1  -8   5        0.80        1.44      0.32 o 
   0  -8   5        0.02        0.12      0.21 o 
   1  -8   5        0.04       -0.18      0.21 o 
   2  -8   5        5.56        6.84      0.48 o 
   3  -8   5        1.04        0.00      0.55 o 
   4  -8   5        1.46        2.01      0.73 o 
   5  -8   5        2.04        1.10      0.73 o 
  -4  -7   5       12.66       15.73      1.28 o 
  -3  -7   5        0.45        0.12      0.21 o 
  -2  -7   5        0.09        0.06      0.21 o 
  -1  -7   5        4.37        4.72      0.38 o 
   0  -7   5        9.29        8.28      0.50 o 
   1  -7   5        0.72        0.75      0.24 o 
   2  -7   5        1.17        1.55      0.29 o 
   3  -7   5        4.46        6.22      0.40 o 
   4  -7   5        1.00        1.46      0.55 o 
   5  -7   5       12.51       18.11      1.28 o 
   6  -7   5        0.01       -0.37      0.55 o 
  -5  -6   5       22.73       25.29      0.94 o 
  -4  -6   5        8.65       10.67      0.64 o 
  -3  -6   5        5.69        5.57      0.35 o 
  -2  -6   5       11.19        9.64      0.43 o 
  -1  -6   5       28.66       23.16      0.71 o 
   0  -6   5        2.55        1.27      0.20 o 
   1  -6   5        2.49        2.31      0.21 o 
   2  -6   5        4.19        3.88      0.26 o 
   3  -6   5        0.02       -0.05      0.17 o 
   4  -6   5       21.63       20.90      2.01 o 
   5  -6   5        0.42        0.23      0.47 o 
   6  -6   5        0.23       -0.18      0.37 o 
  -6  -5   5        0.82        1.13      0.27 o 
  -5  -5   5        0.10       -0.05      0.16 o 
  -4  -5   5        1.68        1.76      0.24 o 
  -3  -5   5       12.01       12.51      0.41 o 
  -2  -5   5      115.35      103.96      1.86 o 
  -1  -5   5        0.00        0.21      0.11 o 
   0  -5   5        3.08        3.78      0.22 o 
   1  -5   5        5.20        3.95      0.22 o 
   2  -5   5      106.31      111.54      1.98 o 
   3  -5   5       79.87       75.36      2.21 o 
   4  -5   5       34.05       39.39      1.52 o 
   5  -5   5        5.30        4.02      2.29 o 
   6  -5   5        1.53        0.55      0.73 o 
   7  -5   5        0.03        0.18      0.37 o 
   8  -5   5        0.74        1.10      0.55 o 
  -7  -4   5        4.51        4.02      0.91 o 
  -6  -4   5        0.41        0.58      0.16 o 
  -5  -4   5        0.37        0.02      0.16 o 
  -4  -4   5        0.76        0.96      0.14 o 
  -3  -4   5       42.82       40.82      0.75 o 
  -2  -4   5       49.87       42.66      0.83 o 
  -1  -4   5        1.02        0.29      0.11 o 
   0  -4   5       31.55       33.15      0.71 o 
   1  -4   5        1.03        0.49      0.13 o 
   2  -4   5      114.07      115.98      2.67 o 
   3  -4   5      171.12      161.63      3.51 o 
   4  -4   5       18.29       18.00      0.66 o 
   5  -4   5        0.98        0.55      0.33 o 
   6  -4   5        1.16        1.49      0.82 o 
   7  -4   5        3.09        1.10      0.64 o 
   8  -4   5        3.84        4.21      0.73 o 
   9  -4   5        0.11       -0.18      0.37 o 
  -7  -3   5        4.35        4.41      0.40 o 
  -6  -3   5        1.93        2.13      0.25 o 
  -5  -3   5        0.89        0.86      0.15 o 
  -4  -3   5        0.18        0.70      0.12 o 
  -3  -3   5       55.31       61.22      1.02 o 
  -2  -3   5        8.73       10.14      0.22 o 
  -1  -3   5        0.24        0.00      0.07 o 
   0  -3   5        7.54        7.60      0.45 o 
   1  -3   5        2.09        2.83      0.13 o 
   2  -3   5        0.93        1.22      0.17 o 
   3  -3   5      178.83      169.28      3.15 o 
   4  -3   5        0.24       -0.03      0.12 o 
   5  -3   5       51.97       48.26      1.26 o 
   7  -3   5        1.54        2.07      1.19 o 
   8  -3   5        0.86        0.67      0.33 o 
   9  -3   5        2.67        2.93      0.73 o 
  -8  -2   5        7.15        6.81      0.78 o 
  -7  -2   5        3.00        2.82      0.30 o 
  -6  -2   5       10.47       10.79      0.37 o 
  -5  -2   5       40.85       43.48      0.82 o 
  -4  -2   5     1051.20     1078.97     13.76 o 
  -3  -2   5        2.94        3.44      0.17 o 
  -2  -2   5       26.92       19.77      0.45 o 
  -1  -2   5        7.42       10.85      0.21 o 
   0  -2   5      112.19      124.94      1.49 o 
   1  -2   5      147.01      159.92      2.16 o 
   2  -2   5       64.98       60.79      1.29 o 
   3  -2   5        0.60        0.64      0.12 o 
   4  -2   5       36.94       48.31      1.07 o 
   5  -2   5        0.89        0.90      0.20 o 
   6  -2   5       38.87       17.56      1.46 o 
   7  -2   5        0.87        1.42      0.46 o 
   8  -2   5        1.71        2.60      0.47 o 
   9  -2   5        9.43       11.34      0.91 o 
  -8  -1   5        1.15        1.62      0.38 o 
  -7  -1   5        3.09        3.68      0.57 o 
  -6  -1   5        1.92        2.73      0.22 o 
  -5  -1   5       11.71       11.38      0.38 o 
  -4  -1   5       77.05       76.68      1.10 o 
  -3  -1   5        8.76        7.44      0.22 o 
  -2  -1   5      122.63      129.59      2.13 o 
  -1  -1   5      108.08       82.22      1.30 o 
   0  -1   5        9.94       11.82      0.18 o 
   1  -1   5       25.02       20.90      0.28 o 
   2  -1   5       69.75       70.77      1.26 o 
   3  -1   5        0.00        0.00      0.07 o 
   4  -1   5       12.18       10.95      0.33 o 
   5  -1   5       51.89       44.92      1.42 o 
   6  -1   5        0.84        0.98      0.33 o 
   7  -1   5       39.67       36.08      1.41 o 
   8  -1   5        0.07        0.73      0.46 o 
   9  -1   5       27.62       33.41      1.45 o 
  10  -1   5        9.32       10.24      0.91 o 
  -8   0   5        0.19       -0.08      0.27 o 
  -7   0   5        0.78        0.73      0.23 o 
  -6   0   5       16.75       16.04      0.48 o 
  -5   0   5       28.41       29.32      0.60 o 
  -4   0   5       80.99       79.65      1.11 o 
  -3   0   5       53.39       45.00      0.68 o 
  -2   0   5       14.00       16.08      0.37 o 
  -1   0   5     1470.17     1594.79     19.26 o 
   0   0   5      193.09      192.40      2.03 o 
   1   0   5        0.54        0.33      0.06 o 
   2   0   5       12.91        6.73      0.20 o 
   3   0   5       17.17       17.67      0.34 o 
   4   0   5       51.60       56.61      0.80 o 
   5   0   5        2.21        2.92      0.19 o 
   6   0   5        1.50        0.87      0.18 o 
   7   0   5       24.67       27.09      0.94 o 
   8   0   5        0.18        0.07      0.30 o 
   9   0   5        9.75        9.69      0.91 o 
  10   0   5        1.70        1.65      0.55 o 
  -8   1   5        2.70        2.45      0.32 o 
  -7   1   5        0.50       -0.03      0.15 o 
  -6   1   5       29.86       32.36      0.77 o 
  -5   1   5       32.49       36.24      0.68 o 
  -4   1   5       11.38       13.08      0.28 o 
  -3   1   5       38.81       34.26      0.54 o 
  -2   1   5      133.70      137.35      1.95 o 
  -1   1   5       79.28       86.73      1.04 o 
   0   1   5       41.66       43.94      0.54 o 
   1   1   5      168.21      184.17      3.27 o 
   2   1   5      217.83      223.09      2.71 o 
   3   1   5      528.48      543.52      5.77 o 
   4   1   5        0.29        1.65      0.10 o 
   5   1   5       31.27       29.12      0.56 o 
   6   1   5      199.58      198.48      3.82 o 
   7   1   5      117.64      116.04      2.50 o 
   8   1   5        1.79        3.26      0.38 o 
   9   1   5        2.82        2.19      0.55 o 
  10   1   5        0.25        0.00      0.37 o 
  -8   2   5        8.25        7.72      0.51 o 
  -7   2   5       10.75       10.36      0.49 o 
  -6   2   5       20.32       19.02      0.52 o 
  -5   2   5        0.86        0.40      0.11 o 
  -4   2   5      120.12      120.70      1.70 o 
  -3   2   5       36.57       37.92      0.56 o 
  -2   2   5        7.93        6.74      0.16 o 
  -1   2   5       31.94       26.43      0.37 o 
   0   2   5       11.19       12.43      0.18 o 
   1   2   5       70.22       70.32      1.11 o 
   2   2   5      245.63      250.86      2.81 o 
   3   2   5        0.36        1.02      0.07 o 
   4   2   5        0.01        0.43      0.06 o 
   5   2   5      112.60      107.65      1.55 o 
   6   2   5       72.06       71.30      1.37 o 
   7   2   5      153.74      153.24      2.83 o 
   8   2   5       14.94       15.64      0.70 o 
   9   2   5       18.13       17.93      1.10 o 
  10   2   5        0.70        0.55      0.37 o 
  -8   3   5        7.29        6.99      0.70 o 
  -7   3   5        4.47        3.97      0.59 o 
  -6   3   5        4.72        5.35      0.30 o 
  -5   3   5        0.56        0.97      0.10 o 
  -4   3   5        0.08        0.05      0.09 o 
  -3   3   5       32.01       32.33      0.57 o 
  -2   3   5       73.23       60.95      1.04 o 
  -1   3   5        6.41        7.91      0.24 o 
   0   3   5       11.39       10.61      0.20 o 
   1   3   5       13.78       18.66      0.28 o 
   2   3   5       22.64       19.54      0.29 o 
   3   3   5        0.00        0.15      0.06 o 
   4   3   5        0.90        0.77      0.07 o 
   5   3   5        9.37       10.94      0.32 o 
   6   3   5      173.07      171.37      3.10 o 
   7   3   5       21.45       21.77      0.65 o 
   8   3   5       17.19       15.04      0.63 o 
   9   3   5        0.67        0.59      0.30 o 
  10   3   5        2.45        2.74      0.55 o 
  -8   4   5        0.44        0.89      0.44 o 
  -7   4   5        0.89        1.71      0.28 o 
  -6   4   5        1.55        1.06      0.22 o 
  -5   4   5        0.00       -0.01      0.10 o 
  -4   4   5       12.51        8.82      0.26 o 
  -3   4   5       25.42       31.03      0.69 o 
  -2   4   5       30.29       30.21      0.59 o 
  -1   4   5       43.54       39.65      0.74 o 
   0   4   5     1071.68     1141.97     16.45 o 
   1   4   5       56.77       62.72      0.95 o 
   2   4   5       38.65       38.68      0.60 o 
   3   4   5       20.16       19.04      0.33 o 
   4   4   5       15.06       15.82      0.33 o 
   5   4   5      130.57      130.76      2.30 o 
   6   4   5        9.97        9.40      0.41 o 
   7   4   5        2.56        2.30      0.29 o 
   8   4   5        3.40        4.16      0.44 o 
   9   4   5        9.60       10.14      1.10 o 
  -7   5   5        2.45        2.44      0.91 o 
  -6   5   5        0.10        0.21      0.23 o 
  -5   5   5        2.33        2.92      0.23 o 
  -4   5   5        5.71        4.93      0.27 o 
  -3   5   5        0.84        2.05      0.19 o 
  -2   5   5        0.05       -0.05      0.09 o 
  -1   5   5      166.79      177.71      3.70 o 
   0   5   5        2.32        1.78      0.15 o 
   1   5   5        7.98        6.57      0.21 o 
   2   5   5        7.86        6.75      0.23 o 
   3   5   5       13.64       16.01      0.35 o 
   4   5   5       29.64       31.03      0.63 o 
   5   5   5       83.31       78.09      1.90 o 
   6   5   5       14.47       15.25      0.63 o 
   7   5   5       35.50       34.73      1.08 o 
   8   5   5        1.73        2.01      0.37 o 
   9   5   5       11.07       12.46      0.74 o 
  -7   6   5       12.66       12.07      1.28 o 
  -6   6   5        9.78        9.65      1.10 o 
  -5   6   5        0.06       -0.03      0.17 o 
  -4   6   5        2.30        2.44      0.39 o 
  -3   6   5        1.23        0.53      0.11 o 
  -2   6   5        0.48        0.87      0.17 o 
  -1   6   5       24.74       22.38      0.55 o 
   0   6   5       13.67        9.47      0.32 o 
   1   6   5        8.48        9.74      0.37 o 
   2   6   5        2.13        1.81      0.21 o 
   3   6   5        1.92        2.52      0.27 o 
   4   6   5       16.48       15.26      0.50 o 
   5   6   5        0.56        0.59      0.35 o 
   6   6   5        4.04        4.57      0.44 o 
   7   6   5        0.00        0.48      0.30 o 
   8   6   5        0.57        1.04      0.33 o 
  -5   7   5        0.01        0.05      0.14 o 
  -4   7   5        1.86        3.61      0.34 o 
  -3   7   5        0.05        0.03      0.10 o 
  -2   7   5       10.22       13.14      0.44 o 
  -1   7   5        1.27        1.37      0.17 o 
   0   7   5        0.69        0.42      0.17 o 
   1   7   5        0.00       -0.04      0.09 o 
   2   7   5       12.94       14.28      0.50 o 
   3   7   5        2.23        2.64      0.30 o 
   4   7   5       45.35       47.40      1.61 o 
   5   7   5        0.08        0.46      0.26 o 
   6   7   5        6.69        8.76      0.57 o 
   7   7   5       12.33        9.96      0.70 o 
   8   7   5       17.39       15.91      0.88 o 
  -6   8   5        0.64        0.73      0.33 o 
  -5   8   5        0.33        0.27      0.22 o 
  -4   8   5        1.01        0.65      0.28 o 
  -3   8   5       22.61       21.42      0.72 o 
  -2   8   5        0.75        0.52      0.19 o 
  -1   8   5        0.00        0.21      0.20 o 
   0   8   5        2.78        2.36      0.26 o 
   1   8   5       23.47       26.16      0.76 o 
   2   8   5       10.87       10.98      0.50 o 
   3   8   5        0.26        0.16      0.24 o 
   4   8   5        0.06       -0.18      0.18 o 
   5   8   5        1.53        1.55      0.39 o 
   6   8   5        0.11       -0.18      0.26 o 
   7   8   5        0.00       -0.07      0.30 o 
  -4   9   5        0.33        0.27      0.29 o 
  -3   9   5        0.02        0.03      0.28 o 
  -2   9   5        0.00        0.00      0.28 o 
  -1   9   5        0.68        0.96      0.28 o 
   0   9   5        3.37        4.10      0.89 o 
   1   9   5        2.68        3.39      0.40 o 
   2   9   5        0.54        0.79      0.24 o 
   3   9   5        4.84        5.57      0.45 o 
   4   9   5        9.69        9.96      0.70 o 
   5   9   5        0.11       -0.22      0.30 o 
   6   9   5        0.11       -0.15      0.30 o 
  -3  10   5        0.72       -0.07      0.37 o 
  -2  10   5        0.38        0.29      0.37 o 
  -1  10   5        0.48        0.91      0.41 o 
   0  10   5        0.11        0.18      0.29 o 
   1  10   5        8.36        7.06      0.63 o 
   2  10   5        0.59       -0.17      0.28 o 
   3  10   5        0.30        0.37      0.32 o 
   4  10   5        2.63        2.26      0.44 o 
  -1  -8   6        0.65        1.33      0.44 o 
   0  -8   6        0.30        0.21      0.27 o 
   1  -8   6        3.00        4.17      0.42 o 
   2  -8   6        1.44        1.96      0.38 o 
   3  -8   6        0.09        0.18      0.55 o 
   4  -8   6        0.58        2.19      0.73 o 
  -3  -7   6       13.70       15.52      1.01 o 
  -2  -7   6        3.24        4.04      0.47 o 
  -1  -7   6        0.89        0.97      0.27 o 
   0  -7   6        0.12        0.18      0.21 o 
   1  -7   6        1.97        2.74      0.38 o 
   2  -7   6        1.29        1.36      0.37 o 
   3  -7   6        4.72        4.78      0.45 o 
   4  -7   6        0.09       -0.55      0.55 o 
   5  -7   6        8.90        9.88      1.10 o 
   6  -7   6        3.73        3.66      0.73 o 
  -5  -6   6        3.33        6.77      0.91 o 
  -4  -6   6        3.05        4.11      0.46 o 
  -3  -6   6        0.15       -0.09      0.15 o 
  -2  -6   6        0.06       -0.04      0.16 o 
  -1  -6   6        1.49        1.23      0.24 o 
   0  -6   6       13.58       13.44      0.52 o 
   1  -6   6        0.50        0.55      0.18 o 
   2  -6   6        0.17       -0.09      0.18 o 
   3  -6   6        0.92        0.49      0.22 o 
   4  -6   6        0.64       -0.03      0.46 o 
   5  -6   6        4.88        4.52      0.91 o 
   6  -6   6        0.01       -0.18      0.55 o 
  -5  -5   6       24.43       27.98      1.09 o 
  -4  -5   6        2.35        1.89      0.30 o 
  -3  -5   6        4.10        3.85      0.26 o 
  -2  -5   6        9.72        8.20      0.58 o 
  -1  -5   6       33.90       28.14      0.77 o 
   0  -5   6        1.79        0.91      0.16 o 
   1  -5   6       17.17       15.57      0.48 o 
   2  -5   6        2.14        1.38      0.19 o 
   3  -5   6        1.86        2.49      0.25 o 
   4  -5   6        5.74        6.08      0.40 o 
   5  -5   6       10.43       11.16      0.91 o 
   6  -5   6        1.70        0.55      0.73 o 
  -6  -4   6        1.58        0.90      0.28 o 
  -5  -4   6       14.87       17.66      0.64 o 
  -4  -4   6       14.96       16.51      0.58 o 
  -3  -4   6        0.02        0.09      0.13 o 
  -2  -4   6        7.50        6.00      0.25 o 
  -1  -4   6       27.74       20.22      0.54 o 
   0  -4   6        2.95        3.01      0.19 o 
   1  -4   6       61.11       57.50      1.50 o 
   2  -4   6       34.78       31.85      0.82 o 
   3  -4   6      106.52       99.96      2.07 o 
   4  -4   6        2.44        1.23      0.26 o 
   5  -4   6        0.97        1.22      0.49 o 
   6  -4   6        3.00        0.18      0.55 o 
   7  -4   6        0.50        0.00      0.73 o 
   8  -4   6       14.52       15.18      1.28 o 
  -7  -3   6        1.57        1.46      0.73 o 
  -6  -3   6        7.25        8.02      0.48 o 
  -5  -3   6        0.37        0.70      0.20 o 
  -4  -3   6        2.23        1.75      0.16 o 
  -3  -3   6        2.46        2.58      0.22 o 
  -2  -3   6       26.25       23.72      0.63 o 
  -1  -3   6       20.66       20.20      0.46 o 
   0  -3   6       71.83       69.25      1.66 o 
   1  -3   6       23.62       24.28      0.63 o 
   2  -3   6      709.76      661.68     10.54 o 
   3  -3   6        0.05        0.24      0.21 o 
   4  -3   6       37.47       40.22      0.98 o 
   5  -3   6        2.07        1.48      0.26 o 
   6  -3   6        8.31        0.00      0.55 o 
   7  -3   6        2.74        1.92      1.10 o 
   8  -3   6       17.12       17.56      1.28 o 
   9  -3   6        0.03       -0.18      0.55 o 
  -7  -2   6        0.46        0.65      0.27 o 
  -6  -2   6        2.54        2.12      0.32 o 
  -5  -2   6       35.77       37.71      0.82 o 
  -4  -2   6        7.45        7.45      0.29 o 
  -3  -2   6       73.24       69.74      1.07 o 
  -2  -2   6       14.09       15.99      0.54 o 
  -1  -2   6       38.92       37.68      0.70 o 
   0  -2   6       11.11       13.11      0.62 o 
   1  -2   6        7.52        4.73      0.23 o 
   2  -2   6      108.85      111.60      2.10 o 
   3  -2   6       46.10       42.26      1.12 o 
   4  -2   6        8.35        6.63      0.38 o 
   5  -2   6       19.91       16.63      0.73 o 
   7  -2   6        0.10        0.00      0.37 o 
   8  -2   6       10.51       11.16      1.10 o 
   9  -2   6       18.16       22.86      1.46 o 
  -7  -1   6        0.15        0.40      0.17 o 
  -6  -1   6        0.03       -0.15      0.15 o 
  -5  -1   6        7.34        6.60      0.34 o 
  -4  -1   6       23.21       26.32      0.51 o 
  -3  -1   6        0.02        0.24      0.11 o 
  -2  -1   6        3.50        4.39      0.21 o 
  -1  -1   6       37.06       45.86      0.66 o 
   0  -1   6        2.22        2.40      0.15 o 
   1  -1   6      302.29      302.35      5.59 o 
   2  -1   6        2.63        1.88      0.13 o 
   3  -1   6        0.05        0.00      0.08 o 
   4  -1   6       38.91       32.18      1.17 o 
   5  -1   6        4.72        2.05      0.23 o 
   6  -1   6        0.36        1.83      0.37 o 
   7  -1   6       48.78       43.90      2.19 o 
   8  -1   6        7.12        7.87      0.91 o 
   9  -1   6        9.68       10.79      0.91 o 
  -8   0   6        0.85        0.94      0.46 o 
  -7   0   6        0.00       -0.11      0.17 o 
  -6   0   6       19.13       19.20      0.56 o 
  -5   0   6      230.12      230.17      3.91 o 
  -4   0   6      146.17      154.49      2.02 o 
  -3   0   6       17.96       20.82      0.42 o 
  -2   0   6        1.65        1.66      0.15 o 
  -1   0   6       11.53       12.62      0.24 o 
   0   0   6      580.89      602.33      6.53 o 
   1   0   6       78.87       85.72      1.17 o 
   2   0   6       27.90       32.41      0.51 o 
   3   0   6      166.58      157.60      2.73 o 
   4   0   6        1.95        1.03      0.15 o 
   5   0   6        0.08        0.58      0.20 o 
   6   0   6       17.00       18.66      1.10 o 
   7   0   6       24.19       20.85      1.28 o 
   8   0   6        2.67        3.66      0.55 o 
   9   0   6        2.62        2.56      0.55 o 
  10   0   6        4.50        5.12      0.73 o 
  -8   1   6        0.00        0.03      0.46 o 
  -7   1   6        4.71        5.00      0.40 o 
  -6   1   6        0.64        0.96      0.16 o 
  -5   1   6        3.32        3.29      0.23 o 
  -4   1   6        0.75        0.56      0.13 o 
  -3   1   6        2.36        2.35      0.14 o 
  -2   1   6        8.02        6.30      0.17 o 
  -1   1   6       61.96       62.10      0.79 o 
   0   1   6        3.13        4.47      0.11 o 
   1   1   6      138.15      131.06      1.60 o 
   2   1   6        1.14        0.45      0.06 o 
   3   1   6      645.72      657.06      8.54 o 
   4   1   6       39.36       31.24      0.85 o 
   5   1   6       21.32       22.19      0.54 o 
   6   1   6       20.88       17.17      0.66 o 
   7   1   6       26.59       26.85      1.28 o 
   8   1   6        1.13        1.28      0.37 o 
   9   1   6        2.76        4.39      0.73 o 
  10   1   6        3.65        4.39      0.73 o 
  -8   2   6        0.23       -0.09      0.39 o 
  -7   2   6       16.00       14.15      0.64 o 
  -6   2   6        0.46        0.24      0.15 o 
  -5   2   6        4.35        4.89      0.26 o 
  -4   2   6       17.19       16.10      0.32 o 
  -3   2   6        3.61        3.74      0.15 o 
  -2   2   6       64.81       62.56      0.85 o 
  -1   2   6        7.09        5.61      0.16 o 
   0   2   6      112.21      118.59      1.58 o 
   1   2   6       44.22       45.25      0.61 o 
   2   2   6       27.69       30.19      0.48 o 
   3   2   6       95.48      114.30      1.51 o 
   4   2   6        1.15        0.46      0.13 o 
   5   2   6      126.15      114.35      2.57 o 
   6   2   6        0.54        0.21      0.23 o 
   7   2   6        8.25        7.56      0.61 o 
   8   2   6       11.46       11.53      0.74 o 
   9   2   6        2.96        3.29      0.55 o 
  10   2   6        0.25        0.73      0.37 o 
  -8   3   6        0.07       -0.03      0.44 o 
  -7   3   6       28.84       31.53      0.97 o 
  -6   3   6        0.61        0.55      0.15 o 
  -5   3   6        2.68        3.66      0.19 o 
  -4   3   6        8.42        9.25      0.26 o 
  -3   3   6       13.29       13.01      0.33 o 
  -2   3   6       20.81       25.03      0.48 o 
  -1   3   6        8.11        9.31      0.27 o 
   0   3   6       19.47       16.89      0.37 o 
   1   3   6       20.44       22.17      0.49 o 
   2   3   6        0.05        0.29      0.07 o 
   3   3   6        0.40        0.11      0.07 o 
   4   3   6        4.59        5.31      0.25 o 
   5   3   6       14.58       14.56      0.59 o 
   6   3   6      115.86      113.94      5.02 o 
   7   3   6      137.40      133.02      4.90 o 
   8   3   6        2.83        2.74      0.55 o 
   9   3   6        7.37        8.78      0.73 o 
  -7   4   6        5.17        5.35      0.40 o 
  -6   4   6        4.75        4.51      0.35 o 
  -5   4   6        1.19        1.96      0.21 o 
  -4   4   6       33.48       37.01      0.76 o 
  -3   4   6       68.29       74.11      1.29 o 
  -2   4   6       13.47       10.46      0.80 o 
  -1   4   6        2.26        2.93      0.13 o 
   0   4   6      196.40      190.90      3.17 o 
   1   4   6      179.17      192.44      3.20 o 
   2   4   6       40.57       42.06      0.74 o 
   3   4   6        0.96        0.54      0.11 o 
   4   4   6        0.82        0.96      0.14 o 
   5   4   6       30.99       32.58      0.95 o 
   6   4   6       25.11       26.80      1.03 o 
   7   4   6        4.93        5.40      0.54 o 
   8   4   6        5.19        4.46      0.44 o 
   9   4   6       18.89       17.56      1.10 o 
  -7   5   6        0.14       -0.18      0.55 o 
  -6   5   6        1.57        1.89      0.29 o 
  -5   5   6        0.16        0.12      0.14 o 
  -4   5   6        4.08        3.27      0.31 o 
  -3   5   6       16.76       17.95      0.54 o 
  -2   5   6        0.32        0.07      0.09 o 
  -1   5   6       72.83       75.89      1.36 o 
   0   5   6       90.11       82.51      1.48 o 
   1   5   6       12.15       14.29      0.50 o 
   2   5   6       16.58       20.53      0.51 o 
   3   5   6        0.00        0.28      0.12 o 
   4   5   6       11.88       13.66      0.46 o 
   5   5   6       29.75       34.20      0.98 o 
   6   5   6        7.91        7.93      0.73 o 
   7   5   6        6.78        6.12      0.73 o 
   8   5   6        2.51        2.42      0.44 o 
   9   5   6        0.58        0.48      0.37 o 
  -6   6   6        3.09        3.79      0.82 o 
  -5   6   6        0.00        0.13      0.16 o 
  -4   6   6        0.41        0.12      0.29 o 
  -3   6   6        0.07        0.10      0.09 o 
  -2   6   6        0.74        0.51      0.13 o 
  -1   6   6       19.02       23.03      0.57 o 
   0   6   6       82.47       70.84      1.33 o 
   1   6   6       34.71       34.15      0.74 o 
   2   6   6       18.89       14.91      0.50 o 
   3   6   6        0.50        0.59      0.17 o 
   4   6   6       77.23       79.32      1.88 o 
   5   6   6        0.08        0.00      0.21 o 
   6   6   6        0.03        0.00      0.26 o 
   7   6   6        0.64        0.15      0.30 o 
   8   6   6        1.20        2.16      0.44 o 
  -6   7   6        4.26        0.91      0.73 o 
  -5   7   6        0.60        0.37      0.23 o 
  -4   7   6        2.12        1.83      0.42 o 
  -3   7   6        2.25        2.63      0.32 o 
  -2   7   6        0.77        0.66      0.13 o 
  -1   7   6        0.07        0.17      0.15 o 
   0   7   6        8.53        9.94      0.37 o 
   1   7   6        0.21       -0.20      0.20 o 
   2   7   6        1.97        0.87      0.24 o 
   3   7   6       66.81       76.25      1.62 o 
   4   7   6        7.54        7.92      0.38 o 
   5   7   6        7.66        7.62      0.57 o 
   6   7   6        6.99        7.30      0.57 o 
   7   7   6       26.93       29.39      1.22 o 
   8   7   6        0.80        0.04      0.30 o 
  -5   8   6        0.04        0.00      0.27 o 
  -4   8   6        1.15        1.33      0.24 o 
  -3   8   6        1.77        1.25      0.28 o 
  -2   8   6        3.01        2.07      0.31 o 
  -1   8   6        0.18        0.09      0.22 o 
   0   8   6        0.34        0.37      0.22 o 
   1   8   6        0.01        0.21      0.18 o 
   2   8   6        0.62        0.45      0.24 o 
   3   8   6        1.58        1.99      0.34 o 
   4   8   6        1.53        3.63      0.52 o 
   5   8   6        1.94        1.99      0.73 o 
   6   8   6        0.10        0.64      0.39 o 
   7   8   6        0.12        0.79      0.37 o 
  -4   9   6        1.76        1.58      0.40 o 
  -3   9   6        0.02        0.39      0.29 o 
  -2   9   6        0.37        0.85      0.42 o 
  -1   9   6        0.21        0.55      0.28 o 
   0   9   6        4.02        4.06      0.85 o 
   1   9   6        0.03        0.13      0.28 o 
   2   9   6        1.89        2.83      0.38 o 
   3   9   6        1.29        1.08      0.24 o 
   4   9   6        0.66        0.55      0.73 o 
   5   9   6        0.00       -0.18      0.37 o 
  -2  10   6        0.75        0.45      0.41 o 
  -1  10   6        0.00        0.24      0.29 o 
   0  10   6        3.53        2.71      0.41 o 
   1  10   6        0.86        0.26      0.40 o 
   2  10   6        0.87        1.00      0.34 o 
   3  10   6        4.62        4.52      0.48 o 
   4  10   6        1.29        1.31      0.44 o 
  -2  -7   7        0.33        0.55      0.39 o 
  -1  -7   7        1.07        0.91      0.39 o 
   0  -7   7        1.32        0.84      0.28 o 
   1  -7   7        2.85        4.24      0.42 o 
   2  -7   7        0.32        0.61      0.32 o 
   3  -7   7        0.07        0.37      0.32 o 
   4  -7   7        0.60        0.00      0.55 o 
   5  -7   7        4.04        4.76      0.91 o 
  -3  -6   7        4.88        5.06      0.38 o 
  -2  -6   7        1.60        0.98      0.23 o 
  -1  -6   7        0.23        0.18      0.29 o 
   0  -6   7        0.13        0.18      0.18 o 
   1  -6   7        0.12        0.14      0.18 o 
   2  -6   7        5.00        4.88      0.26 o 
   3  -6   7        1.60        0.91      0.27 o 
   4  -6   7        0.66        0.33      0.30 o 
   5  -6   7        8.19        9.15      0.91 o 
   6  -6   7        5.74        6.95      0.91 o 
  -5  -5   7        1.47        1.46      0.55 o 
  -4  -5   7       17.57       18.83      0.83 o 
  -3  -5   7        0.06        0.00      0.22 o 
  -2  -5   7        1.21        0.37      0.22 o 
  -1  -5   7        0.09       -0.04      0.15 o 
   0  -5   7        0.05       -0.14      0.14 o 
   1  -5   7        0.04        0.09      0.18 o 
   2  -5   7        4.61        4.42      0.24 o 
   3  -5   7        2.27        2.74      0.35 o 
   4  -5   7        0.29        1.19      0.46 o 
   5  -5   7       11.82       18.66      1.28 o 
  -5  -4   7       13.17       14.06      0.64 o 
  -4  -4   7       13.45       14.96      0.57 o 
  -3  -4   7       19.80       22.03      0.60 o 
  -2  -4   7        1.26        1.06      0.22 o 
  -1  -4   7       72.69       59.29      1.16 o 
   0  -4   7        1.39        1.46      0.15 o 
   1  -4   7        1.21        0.76      0.13 o 
   2  -4   7        2.25        2.11      0.14 o 
   3  -4   7        0.42        0.18      0.18 o 
   4  -4   7       69.68       70.38      2.72 o 
   5  -4   7        0.76        0.37      0.26 o 
  -6  -3   7        1.52        1.65      0.37 o 
  -5  -3   7        4.28        5.36      0.37 o 
  -4  -3   7        6.57        6.95      0.48 o 
  -3  -3   7        9.68        9.94      0.35 o 
  -2  -3   7       51.56       43.72      0.93 o 
  -1  -3   7       22.63       24.84      0.56 o 
   0  -3   7        0.06        0.18      0.12 o 
   1  -3   7        4.20        3.02      0.23 o 
   2  -3   7      143.27      133.90      2.51 o 
   3  -3   7      109.22      104.85      2.03 o 
   4  -3   7       58.65       56.14      1.66 o 
   5  -3   7        3.68        3.20      0.27 o 
  -6  -2   7        0.26        0.27      0.39 o 
  -5  -2   7        0.20        0.08      0.19 o 
  -4  -2   7        4.42        4.38      0.27 o 
  -3  -2   7        2.87        3.11      0.25 o 
  -2  -2   7        0.00        0.03      0.11 o 
  -1  -2   7        6.29        4.69      0.29 o 
   0  -2   7       31.50       38.70      1.19 o 
   1  -2   7        2.11        1.79      0.18 o 
   2  -2   7      187.43      179.95      4.12 o 
   3  -2   7       30.01       27.44      0.71 o 
   4  -2   7       46.03       44.80      1.02 o 
   5  -2   7       17.09       11.82      0.56 o 
   8  -2   7        0.98        1.83      0.55 o 
   9  -2   7        1.72        2.93      0.73 o 
  -7  -1   7        5.32        6.09      0.43 o 
  -6  -1   7        1.56        1.19      0.46 o 
  -5  -1   7        1.15        1.48      0.27 o 
  -4  -1   7        3.25        3.41      0.20 o 
  -3  -1   7       36.68       35.02      0.60 o 
  -2  -1   7        5.15        5.22      0.31 o 
  -1  -1   7       41.97       40.56      0.72 o 
   0  -1   7        3.54        3.79      0.29 o 
   1  -1   7       30.00       29.18      0.77 o 
   2  -1   7       29.29       27.33      0.63 o 
   3  -1   7      375.76      338.19      5.96 o 
   4  -1   7        1.01        1.35      0.18 o 
   5  -1   7       22.86       22.05      0.60 o 
   7  -1   7        5.14        6.77      0.91 o 
   8  -1   7        6.63        7.32      0.91 o 
   9  -1   7        8.89        8.23      0.91 o 
  -7   0   7        0.11       -0.04      0.31 o 
  -6   0   7        2.91        2.97      0.26 o 
  -5   0   7       25.32       30.02      0.78 o 
  -4   0   7      334.63      349.82      4.72 o 
  -3   0   7        1.38        2.27      0.18 o 
  -2   0   7       27.56       29.53      0.59 o 
  -1   0   7       30.01       38.09      0.64 o 
   0   0   7        0.15        0.15      0.09 o 
   1   0   7       17.74       21.83      0.50 o 
   2   0   7       25.74       20.59      0.47 o 
   3   0   7        8.13        6.67      0.27 o 
   4   0   7        1.92        3.08      0.19 o 
   5   0   7        0.33       -0.12      0.12 o 
   6   0   7        5.10        6.10      0.46 o 
   7   0   7        8.51        8.81      0.65 o 
   8   0   7        2.42        2.93      0.55 o 
   9   0   7        3.78        4.02      0.73 o 
  -7   1   7        2.75        2.59      0.42 o 
  -6   1   7        0.00       -0.07      0.15 o 
  -5   1   7        1.42        1.27      0.22 o 
  -4   1   7        0.37        0.21      0.15 o 
  -3   1   7        0.57        0.31      0.14 o 
  -2   1   7      124.83      124.99      1.98 o 
  -1   1   7        2.29        2.59      0.10 o 
   0   1   7       90.01       85.69      1.51 o 
   1   1   7      115.52      100.25      1.72 o 
   2   1   7      148.25      144.75      2.19 o 
   3   1   7       60.43       60.15      1.09 o 
   4   1   7        0.28       -0.04      0.07 o 
   5   1   7       57.63       54.95      1.16 o 
   6   1   7        4.71        3.63      0.73 o 
   7   1   7       11.56       11.07      0.65 o 
   8   1   7        0.01        0.37      0.37 o 
   9   1   7        7.39        8.05      0.91 o 
  -7   2   7        0.11        0.37      0.17 o 
  -6   2   7       14.04       14.85      0.77 o 
  -5   2   7        4.33        4.01      0.26 o 
  -4   2   7       12.30       11.99      0.40 o 
  -3   2   7       30.21       28.83      0.51 o 
  -2   2   7        8.17        7.02      0.21 o 
  -1   2   7      263.58      243.22      3.60 o 
   0   2   7       25.38       22.69      0.52 o 
   1   2   7       19.18       16.94      0.48 o 
   2   2   7       21.58       23.23      0.45 o 
   3   2   7       25.74       29.13      0.62 o 
   4   2   7        1.87        3.40      0.19 o 
   5   2   7        0.41        0.56      0.17 o 
   6   2   7       33.88       28.54      1.03 o 
   7   2   7       24.02       25.61      1.03 o 
   8   2   7        0.09       -0.18      0.37 o 
   9   2   7        0.01       -0.37      0.37 o 
  -7   3   7        1.30        1.02      0.44 o 
  -6   3   7        4.99        5.77      0.41 o 
  -5   3   7        1.58        2.11      0.28 o 
  -4   3   7        0.39        0.76      0.14 o 
  -3   3   7       21.36       24.33      0.52 o 
  -2   3   7        5.39        4.52      0.19 o 
  -1   3   7       19.24       26.03      0.73 o 
   0   3   7       12.27       12.42      0.42 o 
   1   3   7       37.16       36.05      0.67 o 
   2   3   7       32.25       26.84      0.49 o 
   3   3   7      142.39      128.10      1.95 o 
   4   3   7        0.42        0.07      0.10 o 
   5   3   7        8.59        7.41      0.44 o 
   6   3   7      138.14      132.69      3.62 o 
   7   3   7       86.47       84.87      3.66 o 
   8   3   7        0.87        0.55      0.37 o 
   9   3   7        0.28        0.37      0.37 o 
  -7   4   7        2.40        1.83      0.73 o 
  -6   4   7        3.79        2.95      0.44 o 
  -5   4   7        0.00        0.30      0.14 o 
  -4   4   7       39.98       40.66      1.02 o 
  -3   4   7        4.76        6.57      0.29 o 
  -2   4   7        3.09        2.33      0.20 o 
  -1   4   7        0.54        1.20      0.17 o 
   0   4   7       19.31       23.12      0.52 o 
   1   4   7        5.29        8.72      0.29 o 
   2   4   7        4.13        3.04      0.19 o 
   3   4   7        5.92        4.77      0.25 o 
   4   4   7        6.30        3.86      0.25 o 
   5   4   7        5.75        5.31      0.34 o 
   6   4   7       31.55       30.87      1.19 o 
   8   4   7        1.55        1.65      0.55 o 
   9   4   7       14.57       14.63      1.10 o 
  -6   5   7        0.61        0.77      0.30 o 
  -5   5   7        2.12        2.70      0.31 o 
  -4   5   7        0.66        1.23      0.27 o 
  -3   5   7        0.78        0.33      0.17 o 
  -2   5   7        1.39        0.00      0.11 o 
  -1   5   7       28.86       30.02      0.67 o 
   0   5   7       28.32       24.13      0.57 o 
   1   5   7        0.02        0.32      0.11 o 
   2   5   7        2.13        1.59      0.16 o 
   3   5   7        0.63        1.36      0.19 o 
   4   5   7        2.43        1.94      0.27 o 
   5   5   7        3.57        4.53      0.32 o 
   6   5   7       28.67       29.94      0.91 o 
   7   5   7        9.70        6.77      0.73 o 
   8   5   7        0.18       -0.37      0.37 o 
   9   5   7        0.39        0.37      0.37 o 
  -6   6   7        0.01        0.00      0.55 o 
  -5   6   7        0.01       -0.11      0.17 o 
  -4   6   7        2.59        1.68      0.47 o 
  -3   6   7        2.07        1.87      0.48 o 
  -2   6   7        0.10        0.27      0.20 o 
  -1   6   7        1.90        0.72      0.14 o 
   0   6   7      150.31      147.62      2.55 o 
   1   6   7       19.50       24.96      0.60 o 
   2   6   7       15.02       14.83      0.71 o 
   3   6   7        0.08       -0.18      0.18 o 
   4   6   7        1.11        0.58      0.22 o 
   5   6   7       28.35       27.78      0.91 o 
   6   6   7        1.67        2.19      0.73 o 
   7   6   7        0.15        0.11      0.37 o 
   8   6   7        2.13        1.65      0.55 o 
  -5   7   7        0.48        0.55      0.28 o 
  -4   7   7        0.64        0.41      0.33 o 
  -3   7   7        0.37        0.44      0.18 o 
  -2   7   7        0.00       -0.12      0.12 o 
  -1   7   7       20.29       22.51      0.59 o 
   0   7   7        7.03        5.65      0.29 o 
   1   7   7        1.20        0.91      0.18 o 
   2   7   7        4.46        4.94      0.37 o 
   3   7   7        4.80        4.73      0.58 o 
   4   7   7        9.44       10.71      0.46 o 
   5   7   7        9.66        9.99      0.56 o 
   6   7   7        0.64        1.37      0.39 o 
   7   7   7        5.87        4.16      0.57 o 
  -4   8   7        0.01       -0.11      0.28 o 
  -3   8   7        0.40        0.11      0.22 o 
  -2   8   7        1.10        0.82      0.26 o 
  -1   8   7        2.05        2.09      0.50 o 
   0   8   7        1.67        0.67      0.22 o 
   1   8   7        1.56        1.48      0.28 o 
   2   8   7        0.02       -0.24      0.27 o 
   3   8   7        1.02        2.01      0.34 o 
   4   8   7        0.03        0.00      0.21 o 
   5   8   7        0.36        0.15      0.30 o 
   6   8   7        1.67        1.94      0.44 o 
  -3   9   7        0.26        0.31      0.28 o 
  -2   9   7        1.25        1.35      0.40 o 
  -1   9   7        0.00       -0.03      0.28 o 
   0   9   7        0.57        0.45      0.28 o 
   1   9   7        0.62        0.69      0.36 o 
   2   9   7        5.00        5.19      0.54 o 
   3   9   7        0.67        1.04      0.38 o 
   4   9   7        6.08        5.35      0.57 o 
   5   9   7        0.05        0.18      0.39 o 
  -1  10   7        0.01       -0.29      0.29 o 
   0  10   7        0.40        0.21      0.29 o 
   1  10   7        2.24        2.46      0.71 o 
   2  10   7        0.61        0.18      0.34 o 
   3  10   7        0.32        0.02      0.39 o 
   0  -7   8        0.82        0.37      0.39 o 
   1  -7   8        3.72        3.75      0.52 o 
   2  -7   8        1.19        1.28      0.39 o 
   3  -7   8        0.49        1.08      0.56 o 
  -2  -6   8        0.11       -0.30      0.30 o 
  -1  -6   8        1.19        2.40      0.32 o 
   0  -6   8        2.00        2.41      0.53 o 
   1  -6   8        1.19        1.48      0.32 o 
   2  -6   8        6.72        8.75      0.53 o 
   3  -6   8        0.67        1.46      0.24 o 
   4  -6   8        4.70        6.68      0.73 o 
   5  -6   8        0.62        0.18      0.55 o 
  -3  -5   8        5.80        6.55      0.42 o 
  -2  -5   8        1.66        2.58      0.32 o 
  -1  -5   8        2.42        1.89      0.27 o 
   0  -5   8        2.68        2.56      0.32 o 
   1  -5   8        1.09        0.91      0.23 o 
   2  -5   8        3.30        3.29      0.34 o 
   3  -5   8       10.34       11.21      0.45 o 
   4  -5   8        0.00       -0.02      0.16 o 
   5  -5   8       14.60       17.93      1.28 o 
  -4  -4   8        0.12        0.41      0.46 o 
  -3  -4   8        1.11        1.28      0.27 o 
  -2  -4   8        0.55        0.24      0.21 o 
  -1  -4   8        1.31        1.50      0.27 o 
   0  -4   8        6.21        4.68      0.32 o 
   1  -4   8        0.77        1.95      0.23 o 
   2  -4   8        1.17        0.55      0.21 o 
   3  -4   8        0.99        1.08      0.16 o 
   4  -4   8        0.08        0.32      0.27 o 
   5  -4   8        6.48        5.85      0.73 o 
  -5  -3   8       18.92       21.40      1.46 o 
  -4  -3   8        1.07        1.12      0.17 o 
  -3  -3   8        4.43        4.24      0.26 o 
  -2  -3   8       28.48       25.88      1.01 o 
  -1  -3   8        9.09        5.61      0.25 o 
   0  -3   8        4.04        3.24      0.23 o 
   1  -3   8        8.24        6.19      0.61 o 
   2  -3   8       25.87       26.27      0.84 o 
   3  -3   8        0.36        1.14      0.14 o 
   4  -3   8        1.41        1.47      0.22 o 
   5  -3   8        6.18        6.12      0.31 o 
  -4  -2   8        9.42       10.25      0.65 o 
  -3  -2   8        1.48        1.16      0.23 o 
  -2  -2   8       23.14       19.28      0.56 o 
  -1  -2   8        5.00        4.28      0.23 o 
   0  -2   8        0.01        0.11      0.15 o 
   1  -2   8       86.46       87.94      2.04 o 
   2  -2   8        0.75        1.13      0.23 o 
   3  -2   8      157.15      152.51      2.85 o 
   4  -2   8       17.84       16.63      0.54 o 
   5  -2   8        0.00        0.22      0.14 o 
   6  -2   8        0.17        0.00      0.37 o 
  -4  -1   8        1.36        1.15      0.27 o 
  -3  -1   8        0.02       -0.09      0.19 o 
  -2  -1   8        7.03        5.92      0.30 o 
  -1  -1   8       22.65       18.81      0.47 o 
   0  -1   8       10.75        9.71      0.33 o 
   1  -1   8        0.99        1.47      0.22 o 
   2  -1   8      486.10      437.81     10.24 o 
   3  -1   8        1.59        1.73      0.21 o 
   4  -1   8       27.55       29.42      0.95 o 
   5  -1   8        2.76        2.40      0.24 o 
   6  -1   8        0.00        0.00      0.37 o 
   7  -1   8        1.90        1.46      0.55 o 
   8  -1   8        9.03        8.23      0.91 o 
   9  -1   8        0.00       -0.37      0.37 o 
  -6   0   8        2.90        2.86      0.52 o 
  -5   0   8       22.37       24.08      1.03 o 
  -4   0   8       57.95       63.92      1.69 o 
  -3   0   8        4.36        4.14      0.34 o 
  -2   0   8        2.49        2.46      0.19 o 
  -1   0   8        6.21        6.81      0.29 o 
   0   0   8       17.22       18.32      0.56 o 
   1   0   8       36.42       31.36      0.75 o 
   2   0   8        0.01       -0.15      0.26 o 
   3   0   8        3.32        4.39      0.24 o 
   4   0   8        7.37        6.07      0.29 o 
   5   0   8       38.69       33.89      0.77 o 
   6   0   8       14.04       12.26      0.91 o 
   7   0   8        0.20        0.00      0.37 o 
   8   0   8        5.08        5.54      0.55 o 
   9   0   8       15.83       17.01      1.28 o 
  -6   1   8        0.55        0.96      0.17 o 
  -5   1   8       19.35       17.97      0.57 o 
  -4   1   8        7.23        8.81      0.37 o 
  -3   1   8        0.24       -0.06      0.16 o 
  -2   1   8        0.15        0.37      0.18 o 
  -1   1   8        0.46        0.91      0.11 o 
   0   1   8       14.86       13.72      0.37 o 
   1   1   8      158.05      138.07      2.29 o 
   2   1   8       15.78       15.22      0.36 o 
   3   1   8        9.82        9.97      0.34 o 
   4   1   8        4.61        5.18      0.26 o 
   5   1   8       42.75       41.72      1.10 o 
   6   1   8        2.75        3.48      0.55 o 
   7   1   8       39.60       36.77      1.83 o 
   8   1   8        1.38        1.46      0.39 o 
   9   1   8        8.17        8.60      0.91 o 
  -6   2   8        1.02        0.58      0.18 o 
  -5   2   8       32.03       28.68      0.86 o 
  -4   2   8       44.25       46.81      0.85 o 
  -3   2   8        8.80       10.12      0.30 o 
  -2   2   8        0.59        0.25      0.11 o 
  -1   2   8        2.17        2.91      0.20 o 
   0   2   8       87.62       87.51      1.60 o 
   1   2   8       10.92        6.99      0.29 o 
   2   2   8        4.38        3.31      0.19 o 
   3   2   8       24.80       22.77      0.51 o 
   4   2   8        0.27        0.29      0.12 o 
   5   2   8       15.13       14.83      0.56 o 
   6   2   8       18.57       17.93      1.10 o 
   7   2   8        7.64        8.17      0.57 o 
   8   2   8        0.28        0.00      0.37 o 
   9   2   8        0.01       -0.18      0.37 o 
  -6   3   8        0.96        1.24      0.28 o 
  -5   3   8        0.09        0.32      0.20 o 
  -4   3   8        0.19       -0.02      0.16 o 
  -3   3   8        0.67        0.50      0.11 o 
  -2   3   8        5.77        8.92      0.30 o 
  -1   3   8        2.39        2.03      0.23 o 
   0   3   8       45.71       44.13      0.90 o 
   1   3   8        2.20        1.42      0.12 o 
   2   3   8        5.39        4.54      0.20 o 
   3   3   8       98.62      104.08      1.78 o 
   4   3   8       62.25       63.00      1.19 o 
   7   3   8       30.64       31.13      1.22 o 
   8   3   8        0.00        0.18      0.37 o 
   9   3   8        0.00        0.37      0.55 o 
  -6   4   8        0.00       -0.10      0.44 o 
  -5   4   8        0.08        0.18      0.27 o 
  -4   4   8        3.93        5.30      0.38 o 
  -3   4   8        5.78        5.61      0.35 o 
  -2   4   8       31.73       33.88      1.16 o 
  -1   4   8        3.77        4.15      0.24 o 
   0   4   8       14.88       14.06      0.44 o 
   1   4   8        0.38       -0.05      0.09 o 
   2   4   8        0.36        0.06      0.13 o 
   3   4   8        1.89        3.94      0.34 o 
   4   4   8       16.73       18.17      0.57 o 
   6   4   8        4.45        5.12      0.44 o 
   7   4   8        7.34        7.65      0.57 o 
   8   4   8        0.16       -0.18      0.37 o 
   9   4   8        2.05        2.01      0.55 o 
  -6   5   8        0.00        0.00      0.55 o 
  -5   5   8        0.12        0.22      0.22 o 
  -4   5   8        3.88        3.92      0.59 o 
  -3   5   8        0.70        0.26      0.14 o 
  -2   5   8        0.30        0.37      0.14 o 
  -1   5   8        3.17        2.41      0.22 o 
   0   5   8        0.12        0.46      0.11 o 
   1   5   8        1.00        1.19      0.13 o 
   2   5   8        1.78        2.16      0.19 o 
   3   5   8        1.00        3.18      0.21 o 
   4   5   8        0.16        0.61      0.40 o 
   6   5   8       37.49       39.80      1.35 o 
   7   5   8       28.19       28.90      1.65 o 
   8   5   8        0.17        0.55      0.55 o 
  -5   6   8        0.05        0.07      0.19 o 
  -4   6   8        2.27        1.34      0.29 o 
  -3   6   8       18.59       21.41      0.96 o 
  -2   6   8        4.19        3.51      0.38 o 
  -1   6   8        0.82        1.01      0.19 o 
   0   6   8       37.94       31.82      0.74 o 
   1   6   8       12.24       12.45      0.41 o 
   2   6   8        1.20        1.84      0.19 o 
   3   6   8        1.35        2.65      0.27 o 
   4   6   8        5.59        6.90      0.42 o 
   5   6   8        1.74        1.42      0.55 o 
   6   6   8        0.36        0.09      0.26 o 
   7   6   8        1.60        1.83      0.55 o 
   8   6   8        1.81        2.01      0.55 o 
  -5   7   8        0.03       -0.37      0.39 o 
  -4   7   8        0.42        0.24      0.27 o 
  -3   7   8        2.85        3.48      0.44 o 
  -2   7   8        0.27        0.28      0.16 o 
  -1   7   8       24.12       25.66      0.77 o 
   0   7   8       18.62       18.35      0.62 o 
   1   7   8        0.52        0.32      0.16 o 
   2   7   8        0.61        1.01      0.22 o 
   3   7   8        7.26        9.34      0.56 o 
   4   7   8        0.40        0.63      0.27 o 
   5   7   8        1.26        1.54      0.82 o 
   6   7   8        0.07       -0.11      0.55 o 
   7   7   8        0.19        0.55      0.55 o 
  -4   8   8        0.02       -0.10      0.44 o 
  -3   8   8        0.38        0.25      0.28 o 
  -2   8   8        0.14       -0.18      0.18 o 
  -1   8   8        3.02        3.62      0.54 o 
   0   8   8       10.69        9.03      0.57 o 
   1   8   8        3.00        2.00      0.74 o 
   2   8   8        1.09        0.84      0.27 o 
   3   8   8        1.66        2.34      0.34 o 
   4   8   8        8.90        7.91      0.57 o 
   5   8   8        0.01        0.02      0.23 o 
   6   8   8        1.65        1.31      0.46 o 
  -2   9   8        0.00        0.01      0.28 o 
  -1   9   8        0.03       -0.28      0.29 o 
   0   9   8        0.34        0.50      0.29 o 
   1   9   8        0.35        0.70      0.29 o 
   2   9   8        0.13        0.21      0.28 o 
   3   9   8        8.03        9.39      0.70 o 
   4   9   8        0.00        0.15      0.30 o 
   5   9   8        0.39       -0.11      0.55 o 
   0  10   8        0.01        0.57      0.31 o 
   1  10   8        0.16        0.05      0.31 o 
   2  10   8        0.29        0.18      0.30 o 
   0  -6   9        0.00       -0.27      0.27 o 
   1  -6   9        0.33       -0.30      0.30 o 
   2  -6   9        0.51        0.55      0.39 o 
   3  -6   9        1.49        1.83      0.47 o 
  -2  -5   9        4.88        5.17      0.57 o 
  -1  -5   9        0.71        0.50      0.23 o 
   0  -5   9        2.70        1.92      0.32 o 
   1  -5   9        4.74        6.98      0.48 o 
   2  -5   9        0.17        0.49      0.32 o 
   3  -5   9        3.53        5.70      0.57 o 
   4  -5   9        2.54        3.67      0.43 o 
   5  -5   9        6.84        9.33      0.61 o 
  -3  -4   9        4.93        6.35      0.36 o 
  -2  -4   9        1.52        1.14      0.29 o 
  -1  -4   9        1.50        0.93      0.20 o 
   0  -4   9        2.15        1.77      0.27 o 
   1  -4   9        0.12        0.49      0.23 o 
   2  -4   9        0.38        0.12      0.21 o 
   3  -4   9        1.06        2.28      0.41 o 
   4  -4   9        0.14       -0.16      0.16 o 
   5  -4   9        9.84       10.72      0.61 o 
   6  -4   9        0.96        1.28      0.37 o 
   7  -4   9        0.23        0.73      0.37 o 
  -4  -3   9        0.93        1.40      0.30 o 
  -3  -3   9        0.27        0.71      0.24 o 
  -2  -3   9        2.84        2.37      0.25 o 
  -1  -3   9        9.34        7.56      0.79 o 
   0  -3   9        0.08        0.18      0.26 o 
   1  -3   9        0.06        0.37      0.26 o 
   2  -3   9        1.84        1.66      0.39 o 
   3  -3   9        1.08        1.84      0.17 o 
   4  -3   9        0.23        0.00      0.26 o 
   5  -3   9        5.69        7.71      0.44 o 
   6  -3   9        3.47        3.66      0.55 o 
   7  -3   9        5.55        6.77      0.73 o 
  -4  -2   9       10.09       12.44      0.91 o 
  -3  -2   9        9.84       11.97      0.40 o 
  -2  -2   9        1.22        0.48      0.14 o 
  -1  -2   9       28.23       25.06      1.24 o 
   0  -2   9        0.01        0.06      0.16 o 
   1  -2   9        3.96        4.24      0.44 o 
   2  -2   9        8.65        7.96      0.52 o 
   3  -2   9        0.14        0.00      0.15 o 
   4  -2   9       40.77       39.89      1.08 o 
   5  -2   9        0.07        0.37      0.21 o 
   6  -2   9        0.21        0.37      0.37 o 
   7  -2   9        0.51        1.10      0.37 o 
   8  -2   9        1.27        0.73      0.55 o 
  -4  -1   9        1.24        2.11      0.39 o 
  -3  -1   9        0.45        0.59      0.23 o 
  -2  -1   9        2.46        1.38      0.37 o 
  -1  -1   9       12.40       12.37      0.63 o 
   0  -1   9        0.00       -0.06      0.13 o 
   1  -1   9       10.47        8.44      0.38 o 
   2  -1   9       76.82       78.98      2.32 o 
   3  -1   9       53.18       53.13      1.04 o 
   4  -1   9       28.01       26.14      0.80 o 
   5  -1   9        0.00       -0.06      0.13 o 
   6  -1   9        3.57        3.48      0.55 o 
   7  -1   9        0.70        1.10      0.37 o 
   8  -1   9        0.34        0.37      0.37 o 
  -4   0   9        5.78        6.18      0.57 o 
  -3   0   9       16.79       17.47      0.91 o 
  -2   0   9        0.19        0.32      0.15 o 
  -1   0   9        0.48        0.43      0.12 o 
   0   0   9        4.14        5.91      0.34 o 
   1   0   9       25.77       26.15      0.68 o 
   2   0   9       57.22       59.23      1.28 o 
   3   0   9        2.38        2.27      0.22 o 
   4   0   9       25.24       23.97      0.66 o 
   5   0   9       20.20       21.83      0.72 o 
   6   0   9        1.41        1.28      0.37 o 
   7   0   9       13.25       11.89      0.91 o 
   8   0   9        0.06        0.00      0.37 o 
  -6   1   9        0.44        0.37      0.18 o 
  -5   1   9        2.70        2.19      0.18 o 
  -4   1   9        0.38       -0.03      0.18 o 
  -3   1   9        5.58        5.07      0.33 o 
  -2   1   9        0.29        0.23      0.15 o 
  -1   1   9        7.92        6.52      0.26 o 
   0   1   9        2.48        2.27      0.26 o 
   1   1   9       49.16       48.60      1.07 o 
   2   1   9       14.09       13.96      0.48 o 
   3   1   9      134.46      127.42      2.15 o 
   4   1   9        9.59        9.03      0.33 o 
   5   1   9        0.10        0.15      0.13 o 
   6   1   9       30.35       26.71      1.46 o 
   7   1   9        2.37        1.83      0.37 o 
   8   1   9        3.83        4.02      0.73 o 
   9   1   9        5.23        5.12      0.91 o 
  -6   2   9        0.68        0.84      0.44 o 
  -5   2   9       13.32       14.63      0.82 o 
  -4   2   9       63.55       65.87      1.61 o 
  -3   2   9        1.58        2.42      0.23 o 
  -2   2   9        5.13        4.81      0.28 o 
  -1   2   9       12.40       11.75      0.37 o 
   0   2   9       21.46       25.84      0.79 o 
   1   2   9        2.80        2.89      0.34 o 
   2   2   9        2.45        3.39      0.22 o 
   3   2   9        0.13       -0.11      0.11 o 
   4   2   9        0.07        0.00      0.13 o 
   5   2   9        0.00       -0.12      0.13 o 
   6   2   9        1.87        2.93      0.55 o 
   7   2   9        4.83        4.76      0.55 o 
   8   2   9        0.37        0.73      0.37 o 
   9   2   9        3.68        3.29      0.73 o 
  -6   3   9        0.25        0.55      0.64 o 
  -5   3   9        0.76        1.07      0.28 o 
  -4   3   9        0.80        0.67      0.17 o 
  -3   3   9        0.20        0.51      0.19 o 
  -2   3   9       15.15       16.56      0.74 o 
  -1   3   9       37.69       37.44      0.80 o 
   0   3   9       40.98       45.53      0.97 o 
   1   3   9       37.11       35.76      0.79 o 
   2   3   9       36.68       33.06      0.65 o 
   3   3   9       75.27       76.38      1.31 o 
   4   3   9       13.28       12.36      0.50 o 
   5   3   9        9.84        7.46      0.57 o 
   6   3   9        2.15        2.01      0.55 o 
   7   3   9        0.05        0.18      0.37 o 
   8   3   9        0.17        0.22      0.30 o 
  -5   4   9        0.09       -0.14      0.27 o 
  -4   4   9        1.64        1.51      0.27 o 
  -3   4   9        4.71        3.91      0.41 o 
  -2   4   9        1.44        0.71      0.18 o 
  -1   4   9       23.55       20.38      0.87 o 
   0   4   9        0.15       -0.06      0.13 o 
   1   4   9        8.08        9.84      0.31 o 
   2   4   9        0.00        0.11      0.11 o 
   3   4   9       10.63       12.41      0.38 o 
   4   4   9        0.32        0.41      0.17 o 
   5   4   9        3.23        3.54      1.46 o 
   6   4   9       31.09       31.28      1.65 o 
   7   4   9        5.09        4.21      0.73 o 
   8   4   9        1.44        1.46      0.55 o 
  -5   5   9        0.02       -0.55      0.55 o 
  -4   5   9        0.29        0.29      0.28 o 
  -3   5   9        0.18        0.37      0.16 o 
  -2   5   9        0.48        1.21      0.40 o 
  -1   5   9        9.51       14.90      0.62 o 
   0   5   9        1.05        1.01      0.42 o 
   1   5   9        0.85        0.14      0.14 o 
   2   5   9        0.43        0.37      0.17 o 
   3   5   9       38.51       36.99      0.84 o 
   4   5   9        0.11        0.05      0.20 o 
   5   5   9        0.11        0.37      0.33 o 
   6   5   9       42.93       44.81      2.19 o 
   7   5   9       27.13       28.10      1.16 o 
   8   5   9        0.93        0.00      0.37 o 
  -4   6   9        7.99        7.66      1.19 o 
  -3   6   9        0.30        0.29      0.27 o 
  -2   6   9        0.36        0.15      0.17 o 
  -1   6   9        2.60        4.27      0.44 o 
   0   6   9        7.91        9.40      0.37 o 
   1   6   9        2.36        2.57      0.31 o 
   2   6   9        1.45        2.75      0.20 o 
   3   6   9        6.10        6.20      0.36 o 
   4   6   9        2.36        1.07      0.28 o 
   5   6   9        1.04        0.73      0.37 o 
   6   6   9        5.85        6.04      0.73 o 
   7   6   9        0.00        0.00      0.37 o 
  -4   7   9        0.00        0.18      0.39 o 
  -3   7   9        0.10       -0.13      0.27 o 
  -2   7   9        0.00        0.02      0.43 o 
  -1   7   9       14.43       15.49      0.62 o 
   0   7   9       10.48        9.25      0.42 o 
   1   7   9        0.02       -0.20      0.20 o 
   2   7   9        0.18       -0.24      0.24 o 
   3   7   9        0.04       -0.21      0.21 o 
   4   7   9        1.15        0.44      0.30 o 
   5   7   9        1.77        3.48      0.55 o 
   6   7   9        3.66        2.93      0.55 o 
  -3   8   9        0.18        0.27      0.52 o 
  -2   8   9        0.05        0.00      0.28 o 
  -1   8   9        0.40        0.19      0.22 o 
   0   8   9       10.99        8.22      0.61 o 
   1   8   9        5.90        6.54      0.61 o 
   2   8   9        4.61        4.59      0.40 o 
   3   8   9        0.00       -0.05      0.27 o 
   4   8   9        0.50        0.15      0.30 o 
   5   8   9        2.69        3.66      0.73 o 
  -1   9   9        2.28        1.83      0.43 o 
   0   9   9        2.22        1.76      0.40 o 
   1   9   9        0.07        0.04      0.29 o 
   2   9   9        0.99        1.23      0.30 o 
   3   9   9        1.71        1.94      0.59 o 
   4   9   9        1.27        1.36      0.44 o 
   0  -5  10        0.08        0.27      0.39 o 
   1  -5  10        4.77        6.32      0.73 o 
   2  -5  10        6.06        8.38      1.28 o 
   3  -5  10        1.70        2.93      0.73 o 
   4  -5  10        0.28        0.37      0.55 o 
  -2  -4  10        0.60        0.60      0.36 o 
  -1  -4  10        3.37        4.93      0.91 o 
   0  -4  10        1.05        1.42      0.27 o 
   1  -4  10        0.07        0.16      0.26 o 
   2  -4  10        8.01        9.56      0.59 o 
   3  -4  10        3.47        5.34      0.48 o 
   4  -4  10        8.17       11.29      0.63 o 
   5  -4  10        1.02        0.77      0.30 o 
  -3  -3  10        0.00       -0.02      0.20 o 
  -2  -3  10        0.35       -0.08      0.20 o 
  -1  -3  10        1.65        0.91      0.24 o 
   0  -3  10        1.33        1.20      0.55 o 
   1  -3  10        2.91        3.80      0.44 o 
   2  -3  10        6.66        6.60      0.64 o 
   3  -3  10        7.19        8.31      1.19 o 
   4  -3  10        0.01        0.03      0.22 o 
   5  -3  10        5.68        7.02      0.39 o 
   6  -3  10        1.91        2.93      0.55 o 
  -4  -2  10        0.01       -0.18      0.37 o 
  -3  -2  10        3.50        4.06      0.38 o 
  -2  -2  10        3.39        2.86      0.25 o 
  -1  -2  10        9.93        9.57      0.48 o 
   0  -2  10        0.21        0.32      0.27 o 
   1  -2  10        2.86        3.89      0.40 o 
   2  -2  10        0.47        0.62      0.30 o 
   3  -2  10        5.46        6.31      0.52 o 
   4  -2  10        0.13        0.27      0.24 o 
   5  -2  10        0.22        0.10      0.20 o 
   6  -2  10        1.67        2.01      0.55 o 
   7  -2  10        3.81        2.74      0.55 o 
  -3  -1  10        3.19        3.41      0.25 o 
  -2  -1  10       19.62       17.16      0.64 o 
  -1  -1  10        5.14        4.73      0.38 o 
   0  -1  10        9.94        8.19      0.48 o 
   1  -1  10        0.88        0.78      0.27 o 
   2  -1  10       55.38       56.75      1.48 o 
   3  -1  10        2.35        2.13      0.32 o 
   4  -1  10        0.67        0.35      0.14 o 
   5  -1  10        0.06        0.13      0.14 o 
   6  -1  10        0.20        0.18      0.37 o 
   7  -1  10        5.38        7.13      0.73 o 
  -4   0  10        0.44        0.37      0.39 o 
  -3   0  10        1.72        1.65      0.17 o 
  -2   0  10        0.70        0.28      0.24 o 
  -1   0  10        4.52        5.43      0.55 o 
   0   0  10        0.90        1.07      0.27 o 
   1   0  10       20.69       20.49      0.70 o 
   2   0  10        1.45        1.14      0.27 o 
   3   0  10       66.73       72.07      1.66 o 
   4   0  10        5.43        5.84      0.53 o 
   5   0  10        0.43       -0.14      0.24 o 
   6   0  10        2.28        2.01      0.37 o 
   7   0  10        0.70        0.91      0.37 o 
   8   0  10        5.83        6.40      0.73 o 
  -4   1  10        0.04       -0.11      0.28 o 
  -3   1  10        0.71        0.37      0.17 o 
  -2   1  10        0.77        0.66      0.17 o 
  -1   1  10        4.56        3.80      0.30 o 
   0   1  10        0.82        0.86      0.27 o 
   1   1  10        0.29        0.48      0.23 o 
   2   1  10      112.35      103.11      2.36 o 
   3   1  10        5.08        4.55      0.37 o 
   4   1  10        0.21        0.50      0.14 o 
   5   1  10        8.03        7.56      0.36 o 
   6   1  10        0.02       -0.18      0.18 o 
   7   1  10        0.21        0.00      0.37 o 
   8   1  10        0.17        0.18      0.37 o 
  -4   2  10       37.03       44.27      2.67 o 
  -3   2  10        2.87        3.13      0.30 o 
  -2   2  10        1.27        1.52      0.27 o 
  -1   2  10        0.01       -0.14      0.15 o 
   0   2  10        1.71        1.82      0.27 o 
   1   2  10       20.49       18.31      0.70 o 
   2   2  10        3.38        4.65      0.31 o 
   3   2  10        0.02        0.00      0.12 o 
   4   2  10        4.27        4.25      0.25 o 
   5   2  10       16.99       20.00      0.73 o 
   6   2  10        1.15        2.19      0.55 o 
   7   2  10        0.61        0.00      0.37 o 
   8   2  10        0.77        0.73      0.55 o 
  -4   3  10        0.04        0.37      0.17 o 
  -3   3  10        0.00        0.07      0.17 o 
  -2   3  10        1.71        2.09      0.25 o 
  -1   3  10        0.01        0.07      0.14 o 
   0   3  10       11.83       13.47      0.59 o 
   1   3  10       20.41       16.83      0.63 o 
   2   3  10        3.28        4.38      0.24 o 
   3   3  10        1.06        1.33      0.19 o 
   4   3  10        0.56        0.56      0.16 o 
   5   3  10       15.90       19.34      0.88 o 
   6   3  10        0.81        2.01      0.37 o 
   7   3  10        6.37        5.85      0.73 o 
   8   3  10        0.02        0.18      0.37 o 
  -4   4  10        6.80        4.81      0.47 o 
  -3   4  10        2.58        3.28      0.37 o 
  -2   4  10        0.01        0.00      0.15 o 
  -1   4  10        2.02        2.07      0.25 o 
   0   4  10        8.09        9.07      0.45 o 
   1   4  10        0.00       -0.14      0.14 o 
   2   4  10        3.34        3.19      0.22 o 
   3   4  10        1.19        0.88      0.20 o 
   4   4  10        0.01       -0.09      0.13 o 
   5   4  10        6.12        7.50      0.73 o 
   6   4  10        0.38        0.55      0.37 o 
   7   4  10        0.28        0.91      0.55 o 
   8   4  10        0.01       -0.18      0.37 o 
  -4   5  10        0.01       -0.18      0.39 o 
  -3   5  10        0.07        0.18      0.17 o 
  -2   5  10        5.79        6.75      0.91 o 
  -1   5  10        0.07        0.48      0.37 o 
   0   5  10       13.89       11.48      0.59 o 
   1   5  10        0.08        0.29      0.16 o 
   2   5  10        9.07        9.32      0.38 o 
   3   5  10        6.71        6.12      0.35 o 
   4   5  10       13.09       14.74      0.63 o 
   5   5  10        5.97        5.25      1.74 o 
   6   5  10       10.34        8.23      0.73 o 
   7   5  10       10.94       12.99      1.10 o 
  -3   6  10        1.53        1.58      0.49 o 
  -2   6  10        4.44        5.26      0.47 o 
  -1   6  10        0.38        0.62      0.30 o 
   0   6  10        0.64        0.40      0.30 o 
   1   6  10        0.00        0.22      0.16 o 
   2   6  10        0.86        0.64      0.24 o 
   3   6  10        0.00        0.27      0.26 o 
   4   6  10        3.28        4.09      0.44 o 
   5   6  10       20.71       22.32      1.28 o 
   6   6  10        8.55       11.71      0.91 o 
   7   6  10        1.01        0.18      0.37 o 
  -3   7  10        0.00       -0.27      0.39 o 
  -2   7  10        0.07        0.03      0.28 o 
  -1   7  10        3.70        1.81      0.87 o 
   0   7  10        1.11        0.49      0.34 o 
   1   7  10        0.30        0.39      0.23 o 
   2   7  10        1.53        1.39      0.33 o 
   3   7  10        0.02        0.40      0.30 o 
   4   7  10        0.16       -0.04      0.30 o 
   5   7  10        2.76        2.38      0.55 o 
   6   7  10        8.47        9.15      0.91 o 
  -1   8  10        0.00       -0.06      0.29 o 
   0   8  10        6.49        5.62      0.98 o 
   1   8  10        0.82        0.47      0.31 o 
   2   8  10        0.01       -0.29      0.30 o 
   3   8  10        0.78        0.67      0.37 o 
   4   8  10        1.34        1.46      0.55 o 
   1  -4  11        0.33        0.15      0.30 o 
   2  -4  11        0.65        1.28      0.73 o 
   3  -4  11        0.02       -0.37      0.55 o 
  -1  -3  11        0.03       -0.24      0.33 o 
   0  -3  11        0.97        0.64      0.39 o 
   1  -3  11       14.67       16.56      0.77 o 
   2  -3  11        0.91        1.60      0.46 o 
   3  -3  11        8.98       11.78      1.37 o 
   4  -3  11        2.06        3.57      0.52 o 
   5  -3  11        6.97        9.08      0.61 o 
  -2  -2  11        0.01       -0.27      0.27 o 
  -1  -2  11        0.83        0.94      0.27 o 
   0  -2  11        3.14        2.49      0.49 o 
   1  -2  11        1.09        1.61      0.32 o 
   2  -2  11        0.63        0.37      0.27 o 
   3  -2  11        5.39        7.23      0.53 o 
   4  -2  11        0.33        0.67      0.32 o 
   5  -2  11        1.77        1.44      0.28 o 
   6  -2  11        0.01       -0.37      0.37 o 
  -3  -1  11        0.16        0.15      0.24 o 
  -2  -1  11        1.73        1.52      0.45 o 
  -1  -1  11        6.14        5.11      0.40 o 
   0  -1  11        2.50        3.26      0.38 o 
   1  -1  11        0.02        0.00      0.23 o 
   2  -1  11        0.26       -0.05      0.38 o 
   3  -1  11        3.65        4.75      0.42 o 
   4  -1  11        0.07       -0.14      0.14 o 
   5  -1  11        0.24        0.53      0.24 o 
   6  -1  11        2.23        4.21      0.55 o 
   7  -1  11        5.18        6.04      0.73 o 
  -3   0  11        0.96        1.08      0.28 o 
  -2   0  11        0.09        0.15      0.21 o 
  -1   0  11        2.19        2.31      0.27 o 
   0   0  11        2.34        2.54      0.28 o 
   1   0  11       16.48       16.24      0.70 o 
   2   0  11        8.33        9.97      0.56 o 
   3   0  11        5.31        5.15      0.48 o 
   4   0  11        1.88        1.77      0.24 o 
   5   0  11        0.03       -0.14      0.14 o 
   6   0  11        1.13        0.37      0.37 o 
   7   0  11        0.78        1.10      0.37 o 
  -3   1  11        0.13       -0.04      0.17 o 
  -2   1  11        0.00       -0.15      0.22 o 
  -1   1  11        0.61        0.25      0.40 o 
   0   1  11        0.92        1.05      0.27 o 
   1   1  11        7.78        7.55      0.48 o 
   2   1  11       36.86       36.77      1.12 o 
   3   1  11       17.25       18.73      0.74 o 
   4   1  11        0.72        0.18      0.18 o 
   5   1  11        1.01        1.13      0.24 o 
   6   1  11        7.67        7.87      0.73 o 
   7   1  11        2.70        2.74      0.55 o 
  -4   2  11        3.63        5.03      0.65 o 
  -3   2  11        1.93        1.65      0.28 o 
  -2   2  11        0.09       -0.16      0.16 o 
  -1   2  11        0.11        0.33      0.17 o 
   0   2  11        0.29        0.06      0.23 o 
   1   2  11        8.03        9.87      0.51 o 
   2   2  11        2.49        3.02      0.32 o 
   3   2  11        0.41        0.83      0.15 o 
   4   2  11        2.61        2.11      0.24 o 
   5   2  11        9.04        9.73      0.51 o 
   6   2  11        0.60        0.73      0.37 o 
   7   2  11        5.03        5.30      0.73 o 
  -3   3  11        0.32        0.07      0.19 o 
  -2   3  11        0.66        1.05      0.27 o 
  -1   3  11        0.35        0.37      0.22 o 
   0   3  11        0.82        1.25      0.27 o 
   1   3  11        7.85        9.16      0.48 o 
   2   3  11        0.43        0.81      0.27 o 
   3   3  11        8.69        6.32      0.33 o 
   4   3  11        6.51        5.97      0.35 o 
   5   3  11        0.27        0.37      0.37 o 
   6   3  11        2.31        0.91      0.37 o 
   7   3  11        0.18        0.00      0.37 o 
  -3   4  11        0.80        1.28      0.73 o 
  -2   4  11        0.45        0.44      0.30 o 
  -1   4  11        0.84        0.50      0.27 o 
   0   4  11        8.09        8.59      0.48 o 
   1   4  11        0.62        0.68      0.27 o 
   2   4  11        0.60       -0.05      0.23 o 
   3   4  11        0.93        2.19      0.24 o 
   4   4  11        0.30        0.00      0.14 o 
   5   4  11        0.39        0.37      0.37 o 
   6   4  11        3.73        4.76      0.55 o 
   7   4  11        0.00        0.18      0.37 o 
  -3   5  11        0.00       -0.37      0.55 o 
  -2   5  11        0.93        0.85      0.46 o 
  -1   5  11       12.98       14.77      0.74 o 
   0   5  11        1.93        2.94      0.44 o 
   1   5  11        3.82        3.32      0.38 o 
   2   5  11        4.19        3.09      0.31 o 
   3   5  11       21.54       21.64      0.75 o 
   4   5  11        3.24        4.02      0.44 o 
   5   5  11        0.07        0.18      0.37 o 
   6   5  11        0.01        0.18      0.37 o 
  -2   6  11        0.00        0.00      0.55 o 
  -1   6  11        1.05        0.77      0.30 o 
   0   6  11        0.02        0.11      0.30 o 
   1   6  11        0.54        0.04      0.30 o 
   2   6  11        0.45        1.19      0.27 o 
   3   6  11        0.69        0.51      0.30 o 
   4   6  11        0.09       -0.04      0.30 o 
   5   6  11        5.49        6.40      0.73 o 
   6   6  11        7.66        7.68      0.91 o 
  -1   7  11        0.57        0.55      0.55 o 
   0   7  11        0.00       -0.37      0.46 o 
   1   7  11        0.02        0.17      0.16 o 
   2   7  11        0.00        0.00      0.46 o 
   3   7  11        6.76        5.24      0.55 o 
   4   7  11        0.15       -0.29      0.55 o 
   5   7  11        0.30        0.91      0.55 o 
   1   8  11        1.04        1.55      0.33 o 
   2   8  11        0.35        1.12      0.33 o 
   0  -2  12        0.01       -0.09      0.39 o 
   1  -2  12        0.77        0.52      0.44 o 
   2  -2  12        1.37        1.37      0.52 o 
   3  -2  12        3.03        4.85      0.65 o 
   4  -2  12        1.84        2.39      0.52 o 
  -1  -1  12        0.01        0.18      0.39 o 
   0  -1  12        1.36        1.37      0.39 o 
   1  -1  12        4.71        4.67      0.54 o 
   2  -1  12        5.40        6.88      0.84 o 
   3  -1  12        1.86        2.96      0.42 o 
   4  -1  12        0.02        0.12      0.32 o 
   5  -1  12        0.70        1.01      0.45 o 
  -2   0  12        0.33        0.00      0.39 o 
  -1   0  12       11.78       12.24      1.59 o 
   0   0  12        1.89        2.49      0.46 o 
   1   0  12        0.16        0.03      0.27 o 
   2   0  12        2.15        2.86      0.38 o 
   3   0  12        1.33        0.91      0.34 o 
   4   0  12        0.89        0.49      0.32 o 
   5   0  12        0.28        0.34      0.18 o 
   6   0  12        0.08        0.00      0.37 o 
  -2   1  12        3.29        2.39      0.52 o 
  -1   1  12        5.75        6.11      0.42 o 
   0   1  12        3.23        3.68      0.38 o 
   1   1  12        0.49        0.42      0.27 o 
   2   1  12       32.82       32.42      2.08 o 
   3   1  12        4.12        5.44      0.45 o 
   4   1  12        0.01        0.43      0.32 o 
   5   1  12        1.35        1.05      0.24 o 
   6   1  12        0.50        1.10      0.37 o 
  -2   2  12        0.84        1.25      0.44 o 
  -1   2  12        3.51        4.79      0.61 o 
   0   2  12        0.54        0.65      0.27 o 
   1   2  12        3.23        2.86      0.38 o 
   2   2  12        0.21        0.29      0.27 o 
   3   2  12        8.04       10.38      0.59 o 
   4   2  12        0.85        1.59      0.25 o 
   5   2  12        2.32        2.44      0.30 o 
   6   2  12        0.29        0.18      0.37 o 
  -2   3  12        0.05        0.18      0.39 o 
  -1   3  12        0.12       -0.17      0.17 o 
   0   3  12        0.78        0.47      0.27 o 
   1   3  12        0.13       -0.07      0.24 o 
   2   3  12       13.78       11.98      0.59 o 
   3   3  12        6.48        5.55      0.45 o 
   4   3  12        0.92        0.85      0.24 o 
   5   3  12        3.23        4.02      0.55 o 
   6   3  12        1.48        0.91      0.37 o 
  -2   4  12        0.72        1.28      0.73 o 
  -1   4  12        0.25       -0.18      0.39 o 
   0   4  12        0.29        0.24      0.27 o 
   1   4  12        2.64        1.76      0.34 o 
   2   4  12        0.49        1.10      0.34 o 
   3   4  12        0.00       -0.05      0.27 o 
   4   4  12        0.96        0.69      0.24 o 
   5   4  12        3.06        2.38      0.37 o 
   6   4  12        0.03       -0.37      0.37 o 
  -1   5  12        0.52        0.00      0.55 o 
   0   5  12        1.74        1.80      0.44 o 
   1   5  12        0.50        0.37      0.46 o 
   2   5  12        0.05        0.07      0.30 o 
   3   5  12        0.17        0.29      0.17 o 
   4   5  12        0.03        0.30      0.73 o 
   5   5  12        1.36        1.28      0.37 o 
   0   6  12        0.44        0.00      0.55 o 
   1   6  12        0.54        0.65      0.44 o 
   2   6  12        0.63        0.44      0.44 o 
   3   6  12        0.14        0.11      0.30 o 
   4   6  12        0.00       -0.18      0.33 o 
   2   7  12        2.46        3.16      0.34 o 
   1   0  13        0.50        0.46      0.64 o 
   2   0  13        0.67        1.18      0.44 o 
   3   0  13        0.28        0.24      0.44 o 
   0   1  13        1.75        2.01      0.73 o 
   1   1  13        0.10       -0.18      0.39 o 
   2   1  13        2.24        2.22      0.52 o 
   3   1  13        1.38        0.73      0.44 o 
   4   1  13        0.03       -0.18      0.39 o 
   0   2  13        1.35        1.65      0.52 o 
   1   2  13        9.98       12.64      1.19 o 
   2   2  13        0.02       -0.39      0.39 o 
   3   2  13        4.04        3.15      0.52 o 
   4   2  13        0.10        0.18      0.32 o 
   0   3  13        0.08        0.27      0.39 o 
   1   3  13        1.85        2.61      0.52 o 
   2   3  13       12.35       13.52      1.01 o 
   3   3  13        4.35        5.82      0.55 o 
   4   3  13        0.08        0.35      0.34 o 
   1   4  13        0.30        0.00      0.39 o 
   2   4  13        0.06        0.47      0.55 o 
   3   4  13        0.02       -0.27      0.39 o 
   4   4  13        0.37       -0.05      0.34 o 
   2   5  13        0.12       -0.37      0.55 o 
                                                 
